# Supplementary material for: Diaqua­(2,5-di-4-pyridyl-1,3,4-thia­diazole-κN 2)bis­(thio­cyanato-κN)nickel(II) dihydrate
Source: Acta Crystallogr Sect E Struct Rep Online. 2008 Sep 27;64(Pt 10):m1331. doi: 10.1107/S1600536808030444 (PMC2959476; doi:10.1107/S1600536808030444)
Supplement: Supplementary file 1 [file e-64-m1331-sup1.cif]

##############################################################################
###                                                                        ###
###        Electronic paper (Acta Crystallographica Section E)             ###
###                                                                        ###
##############################################################################
#                                                                            #
# This CIF contains the data in a paper accepted for publication in Acta     #
# Crystallographica Section E. It conforms to the requirements of Notes      #
# for Authors for Section E, and has been peer reviewed under the auspices   #
# of the IUCr Commission on Journals.                                        #
#                                                                            #
# Full details of the Crystallographic Information File format               #
# are given in the paper "The Crystallographic Information File (CIF):       #
# a New Standard Archive File for Crystallography" by S. R. Hall, F. H.      #
# Allen and I. D. Brown [Acta Cryst. (1991), A47, 655-685].                  #
#                                                                            #
# The current version of the core CIF dictionary is obtainable from          #
# ftp://ftp.iucr.org/pub/cif_core.dic. The current version number is 2.4.    #
#                                                                            #
# Software is freely available for graphical display of the structure(s) in  #
# this CIF.  For information consult the CIF home page http://www.iucr.org/  #
# cif/home.html                                                              #
#                                                                            #
# This file may be used for bona fide research purposes within the           #
# scientific community so long as proper attribution is given to the journal # 
# article from which it was obtained.                                        #
#                                                                            #
##############################################################################
                                             
data_I
_audit_creation_method     SHELXL-97
_chemical_name_systematic
;
Diaqua(2,5-di-4-pyridyl-1,3,4-thiadiazole-\kN^2^)bis(thiocyanato-\kN)nickel(II)
dihydrate
;
_chemical_name_common     ?
_chemical_formula_moiety     'C26 H20 N10 Ni O2 S4, 2(H2 O)'
_chemical_formula_sum     'C26 H24 N10 Ni O4 S4'
_chemical_formula_iupac     '[Ni (N C S)2 (C12 H8 N4 S)2 (H2 O)2], 2H2 O'
_chemical_formula_weight     727.50
_chemical_melting_point     ?
_symmetry_cell_setting     triclinic
_symmetry_space_group_name_H-M     'P -1'
_symmetry_space_group_name_Hall     '-P 1'
loop_
    _symmetry_equiv_pos_as_xyz
    'x, y, z'
    '-x, -y, -z'
_cell_length_a     7.0555(11)
_cell_length_b     8.3034(13)
_cell_length_c     14.849(2)
_cell_angle_alpha     104.629(2)
_cell_angle_beta     93.067(2)
_cell_angle_gamma     112.228(2)
_cell_volume     768.3(2)
_cell_formula_units_Z     1
_cell_measurement_reflns_used     2721
_cell_measurement_theta_min     1.44
_cell_measurement_theta_max     25.19
_cell_measurement_temperature     298(2)
_exptl_crystal_description     block
_exptl_crystal_colour     green
_exptl_crystal_size_max     0.26
_exptl_crystal_size_mid     0.21
_exptl_crystal_size_min     0.17
_exptl_crystal_density_diffrn     1.572
_exptl_crystal_density_meas     ?
_exptl_crystal_density_method     'not measured'
_exptl_crystal_F_000     374
_exptl_absorpt_coefficient_mu     0.955
_exptl_absorpt_correction_type     multi-scan
_exptl_absorpt_process_details     '(SADABS; Sheldrick, 1996)'
_exptl_absorpt_correction_T_min     0.7893
_exptl_absorpt_correction_T_max     0.8545
_exptl_special_details
;
;
_diffrn_ambient_temperature     298(2)
_diffrn_radiation_type     MoK\a
_diffrn_radiation_wavelength     0.71073
_diffrn_radiation_source     'fine-focus sealed tube'
_diffrn_radiation_monochromator     graphite
_diffrn_measurement_device_type     'Bruker SMART'
_diffrn_measurement_method     '\f and \w'
_diffrn_detector_area_resol_mean     ?
_diffrn_reflns_number     3967
_diffrn_reflns_av_R_equivalents     0.0277
_diffrn_reflns_av_sigmaI/netI     0.0659
_diffrn_reflns_theta_min     1.44
_diffrn_reflns_theta_max     25.30
_diffrn_reflns_theta_full     25.30
_diffrn_measured_fraction_theta_max     0.982
_diffrn_measured_fraction_theta_full     0.982
_diffrn_reflns_limit_h_min     -8
_diffrn_reflns_limit_h_max     5
_diffrn_reflns_limit_k_min     -9
_diffrn_reflns_limit_k_max     9
_diffrn_reflns_limit_l_min     -17
_diffrn_reflns_limit_l_max     17
_diffrn_standards_number     0
_diffrn_standards_interval_count     0
_diffrn_standards_interval_time     0
_diffrn_standards_decay_%     ?
_refine_special_details
;
Refinement of <i>F</i>^2^ against ALL reflections. The weighted <i>R</i>-factor
<i>wR</i> and goodness of fit <i>S</i> are based on <i>F</i>^2^, conventional
<i>R</i>-factors <i>R</i> are based on <i>F</i>, with <i>F</i> set to zero for
negative <i>F</i>^2^. The threshold expression of <i>F</i>^2^ >
\s(<i>F</i>^2^) is used only for calculating <i>R</i>-factors(gt) <i>etc</i>.
and is not relevant to the choice of reflections for refinement.
<i>R</i>-factors based on <i>F</i>^2^ are statistically about twice as large
as those based on <i>F</i>, and <i>R</i>- factors based on ALL data will be
even larger.
;
_reflns_number_total     2747
_reflns_number_gt     1810
_reflns_threshold_expression     I>2\s(I)
_refine_ls_structure_factor_coef     Fsqd
_refine_ls_matrix_type     full
_refine_ls_R_factor_all     0.0894
_refine_ls_R_factor_gt     0.0553
_refine_ls_wR_factor_gt     0.1246
_refine_ls_wR_factor_ref     0.1434
_refine_ls_goodness_of_fit_ref     1.062
_refine_ls_restrained_S_all     1.062
_refine_ls_number_reflns     2747
_refine_ls_number_parameters     205
_refine_ls_number_restraints     0
_refine_ls_hydrogen_treatment     constr
_refine_ls_weighting_scheme     calc
_refine_ls_weighting_details
         'calc w=1/[\s^2^(Fo^2^)+(0.0643P)^2^+0.1149P] where P=(Fo^2^+2Fc^2^)/3'
_atom_sites_solution_hydrogens     geom
_atom_sites_solution_primary     direct
_atom_sites_solution_secondary     difmap
_refine_ls_shift/su_max     0.000
_refine_ls_shift/su_mean     0.000
_refine_diff_density_max     0.389
_refine_diff_density_min     -0.513
_refine_ls_extinction_method     none
_refine_ls_extinction_coef     ?
loop_
    _atom_type_symbol
    _atom_type_description
    _atom_type_scat_dispersion_real
    _atom_type_scat_dispersion_imag
    _atom_type_scat_source
    'C' 'C' 0.0033 0.0016
                         'International Tables Vol C Tables 4.2.6.8 and 6.1.1.4'
    'H' 'H' 0.0000 0.0000
                         'International Tables Vol C Tables 4.2.6.8 and 6.1.1.4'
    'N' 'N' 0.0061 0.0033
                         'International Tables Vol C Tables 4.2.6.8 and 6.1.1.4'
    'O' 'O' 0.0106 0.0060
                         'International Tables Vol C Tables 4.2.6.8 and 6.1.1.4'
    'Ni' 'Ni' 0.3393 1.1124
                         'International Tables Vol C Tables 4.2.6.8 and 6.1.1.4'
    'S' 'S' 0.1246 0.1234
                         'International Tables Vol C Tables 4.2.6.8 and 6.1.1.4'
_computing_data_collection     'SMART (Bruker, 1998)'
_computing_cell_refinement     'SAINT (Bruker, 1999)'
_computing_data_reduction     'SAINT (Bruker, 1999)'
_computing_structure_solution     'SHELXS97 (Sheldrick, 2008)'
_computing_structure_refinement     'SHELXL97 (Sheldrick, 2008)'
_computing_molecular_graphics
;
ORTEPIII (Burnett & Johnson, 1996), ORTEP-3 for Windows (Farrugia,
1997) and
CAMERON (Pearce <i>et al.</i>,  2000)
;
_computing_publication_material     'SHELXL97 (Sheldrick, 2008)'
loop_
    _atom_site_type_symbol
    _atom_site_label
    _atom_site_fract_x
    _atom_site_fract_y
    _atom_site_fract_z
    _atom_site_U_iso_or_equiv
    _atom_site_adp_type
    _atom_site_calc_flag
    _atom_site_refinement_flags
    _atom_site_occupancy
    _atom_site_disorder_assembly
    _atom_site_disorder_group
    Ni Ni1 0.5000 0.5000 0.5000 0.0397(3) Uani d S 1 . .
    S S1 -0.0367(2) 0.2796(2) 0.90422(9) 0.0507(4) Uani d . 1 . .
    S S2 0.7893(2) 0.05582(18) 0.46356(10) 0.0499(4) Uani d . 1 . .
    N N1 0.4008(5) 0.4385(5) 0.6282(3) 0.0370(9) Uani d . 1 . .
    N N2 0.3264(6) 0.2926(6) 0.9413(3) 0.0507(11) Uani d . 1 . .
    N N3 0.2307(7) 0.2566(6) 1.0167(3) 0.0512(11) Uani d . 1 . .
    N N4 -0.3536(7) 0.1274(6) 1.2103(3) 0.0530(11) Uani d . 1 . .
    N N5 0.6832(6) 0.3540(6) 0.4939(3) 0.0439(10) Uani d . 1 . .
    O O1W 0.2492(4) 0.2685(4) 0.4104(2) 0.0456(8) Uani d . 1 . .
    H H1WA 0.1300 0.2324 0.4268 0.068 Uiso d R 1 . .
    H H1WB 0.2655 0.1751 0.3792 0.068 Uiso d R 1 . .
    C C1 0.2114(7) 0.4119(6) 0.6465(3) 0.0448(12) Uani d . 1 . .
    H H1 0.1217 0.4267 0.6042 0.054 Uiso calc R 1 . .
    C C2 0.1394(7) 0.3639(7) 0.7239(3) 0.0479(13) Uani d . 1 . .
    H H2 0.0026 0.3409 0.7317 0.058 Uiso calc R 1 . .
    C C3 0.2717(7) 0.3502(6) 0.7897(3) 0.0392(11) Uani d . 1 . .
    C C4 0.4712(8) 0.3790(7) 0.7725(3) 0.0490(13) Uani d . 1 . .
    H H4 0.5656 0.3697 0.8149 0.059 Uiso calc R 1 . .
    C C5 0.5267(7) 0.4217(7) 0.6915(3) 0.0454(12) Uani d . 1 . .
    H H5 0.6606 0.4399 0.6803 0.054 Uiso calc R 1 . .
    C C6 0.2059(7) 0.3069(6) 0.8769(3) 0.0408(12) Uani d . 1 . .
    C C7 0.0422(8) 0.2485(7) 1.0080(3) 0.0435(12) Uani d . 1 . .
    C C8 -0.0933(7) 0.2144(6) 1.0799(3) 0.0395(11) Uani d . 1 . .
    C C9 -0.0247(8) 0.1812(7) 1.1595(3) 0.0514(13) Uani d . 1 . .
    H H9 0.1090 0.1867 1.1704 0.062 Uiso calc R 1 . .
    C C10 -0.1584(8) 0.1398(8) 1.2222(4) 0.0573(15) Uani d . 1 . .
    H H10 -0.1108 0.1191 1.2760 0.069 Uiso calc R 1 . .
    C C11 -0.4142(8) 0.1632(7) 1.1355(4) 0.0516(13) Uani d . 1 . .
    H H11 -0.5477 0.1593 1.1273 0.062 Uiso calc R 1 . .
    C C12 -0.2923(7) 0.2065(7) 1.0682(3) 0.0459(12) Uani d . 1 . .
    H H12 -0.3433 0.2298 1.0160 0.055 Uiso calc R 1 . .
    C C13 0.7270(6) 0.2306(7) 0.4811(3) 0.0366(11) Uani d . 1 . .
    O O2W 0.3283(5) -0.0225(5) 0.3113(2) 0.0604(10) Uani d . 1 . .
    H H2WA 0.3641 -0.0509 0.3583 0.091 Uiso d R 1 . .
    H H2WB 0.4342 0.0242 0.2871 0.091 Uiso d R 1 . .
loop_
    _atom_site_aniso_label
    _atom_site_aniso_U_11
    _atom_site_aniso_U_22
    _atom_site_aniso_U_33
    _atom_site_aniso_U_12
    _atom_site_aniso_U_13
    _atom_site_aniso_U_23
    Ni1 0.0396(5) 0.0406(5) 0.0449(6) 0.0187(4) 0.0124(4) 0.0176(4)
    S1 0.0513(8) 0.0705(10) 0.0435(8) 0.0301(7) 0.0153(6) 0.0290(7)
    S2 0.0508(8) 0.0442(8) 0.0686(9) 0.0269(6) 0.0198(7) 0.0260(7)
    N1 0.034(2) 0.039(2) 0.041(2) 0.0152(17) 0.0086(17) 0.0156(18)
    N2 0.046(3) 0.065(3) 0.045(3) 0.022(2) 0.013(2) 0.024(2)
    N3 0.051(3) 0.066(3) 0.042(2) 0.023(2) 0.015(2) 0.027(2)
    N4 0.051(3) 0.065(3) 0.046(3) 0.023(2) 0.017(2) 0.023(2)
    N5 0.045(2) 0.045(2) 0.055(3) 0.027(2) 0.0162(19) 0.022(2)
    O1W 0.0367(18) 0.045(2) 0.053(2) 0.0146(15) 0.0120(15) 0.0130(16)
    C1 0.041(3) 0.054(3) 0.044(3) 0.018(2) 0.008(2) 0.024(3)
    C2 0.037(3) 0.058(3) 0.048(3) 0.014(2) 0.010(2) 0.024(3)
    C3 0.041(3) 0.036(3) 0.038(3) 0.011(2) 0.012(2) 0.010(2)
    C4 0.045(3) 0.066(4) 0.046(3) 0.027(3) 0.010(2) 0.026(3)
    C5 0.042(3) 0.057(3) 0.045(3) 0.024(2) 0.018(2) 0.021(3)
    C6 0.044(3) 0.039(3) 0.037(3) 0.014(2) 0.009(2) 0.012(2)
    C7 0.047(3) 0.046(3) 0.039(3) 0.018(2) 0.007(2) 0.015(2)
    C8 0.044(3) 0.038(3) 0.037(3) 0.016(2) 0.008(2) 0.013(2)
    C9 0.045(3) 0.067(4) 0.046(3) 0.022(3) 0.008(2) 0.024(3)
    C10 0.056(3) 0.076(4) 0.043(3) 0.024(3) 0.013(3) 0.026(3)
    C11 0.043(3) 0.055(3) 0.059(4) 0.021(3) 0.011(3) 0.019(3)
    C12 0.047(3) 0.053(3) 0.049(3) 0.026(2) 0.009(2) 0.025(3)
    C13 0.033(3) 0.046(3) 0.035(3) 0.016(2) 0.012(2) 0.018(2)
    O2W 0.057(2) 0.061(2) 0.054(2) 0.0141(18) 0.0183(17) 0.0132(19)
_geom_special_details
;
 All esds (except the esd in the dihedral angle between two l.s. planes)
 are estimated using the full covariance matrix.  The cell esds are taken
 into account individually in the estimation of esds in distances, angles
 and torsion angles; correlations between esds in cell parameters are only
 used when they are defined by crystal symmetry.  An approximate (isotropic)
 treatment of cell esds is used for estimating esds involving l.s. planes.
;
loop_
    _geom_bond_atom_site_label_1
    _geom_bond_atom_site_label_2
    _geom_bond_site_symmetry_2
    _geom_bond_distance
    _geom_bond_publ_flag
    Ni1 N5 . 2.072(4) ?
    Ni1 N5 2_666 2.072(4) ?
    Ni1 O1W 2_666 2.116(3) ?
    Ni1 O1W . 2.116(3) ?
    Ni1 N1 . 2.176(4) ?
    Ni1 N1 2_666 2.176(4) ?
    S1 C7 . 1.723(5) ?
    S1 C6 . 1.724(5) ?
    S2 C13 . 1.635(5) ?
    N1 C1 . 1.325(6) ?
    N1 C5 . 1.328(6) ?
    N2 C6 . 1.304(6) ?
    N2 N3 . 1.376(5) ?
    N3 C7 . 1.303(6) ?
    N4 C11 . 1.310(6) ?
    N4 C10 . 1.340(6) ?
    N5 C13 . 1.153(6) ?
    O1W H1WA . 0.8510 ?
    O1W H1WB . 0.8497 ?
    C1 C2 . 1.371(6) ?
    C1 H1 . 0.9300 ?
    C2 C3 . 1.371(6) ?
    C2 H2 . 0.9300 ?
    C3 C4 . 1.385(6) ?
    C3 C6 . 1.481(6) ?
    C4 C5 . 1.374(6) ?
    C4 H4 . 0.9300 ?
    C5 H5 . 0.9300 ?
    C7 C8 . 1.480(6) ?
    C8 C12 . 1.380(6) ?
    C8 C9 . 1.383(6) ?
    C9 C10 . 1.373(7) ?
    C9 H9 . 0.9300 ?
    C10 H10 . 0.9300 ?
    C11 C12 . 1.382(7) ?
    C11 H11 . 0.9300 ?
    C12 H12 . 0.9300 ?
    O2W H2WA . 0.8456 ?
    O2W H2WB . 0.8472 ?
loop_
    _geom_angle_atom_site_label_1
    _geom_angle_atom_site_label_2
    _geom_angle_atom_site_label_3
    _geom_angle_site_symmetry_1
    _geom_angle_site_symmetry_3
    _geom_angle
    _geom_angle_publ_flag
    N5 Ni1 N5 . 2_666 180.000(2) ?
    N5 Ni1 O1W . 2_666 88.99(14) ?
    N5 Ni1 O1W 2_666 2_666 91.01(14) ?
    N5 Ni1 O1W . . 91.01(14) ?
    N5 Ni1 O1W 2_666 . 88.99(14) ?
    O1W Ni1 O1W 2_666 . 180.0 ?
    N5 Ni1 N1 . . 91.17(14) ?
    N5 Ni1 N1 2_666 . 88.83(14) ?
    O1W Ni1 N1 2_666 . 86.52(12) ?
    O1W Ni1 N1 . . 93.48(13) ?
    N5 Ni1 N1 . 2_666 88.83(14) ?
    N5 Ni1 N1 2_666 2_666 91.17(14) ?
    O1W Ni1 N1 2_666 2_666 93.48(13) ?
    O1W Ni1 N1 . 2_666 86.52(12) ?
    N1 Ni1 N1 . 2_666 180.0000(10)
                                 ?
    C7 S1 C6 . . 87.2(2) ?
    C1 N1 C5 . . 116.3(4) ?
    C1 N1 Ni1 . . 122.2(3) ?
    C5 N1 Ni1 . . 121.4(3) ?
    C6 N2 N3 . . 112.5(4) ?
    C7 N3 N2 . . 112.7(4) ?
    C11 N4 C10 . . 116.8(4) ?
    C13 N5 Ni1 . . 159.3(4) ?
    Ni1 O1W H1WA . . 120.3 ?
    Ni1 O1W H1WB . . 121.7 ?
    H1WA O1W H1WB . . 107.7 ?
    N1 C1 C2 . . 124.1(4) ?
    N1 C1 H1 . . 118.0 ?
    C2 C1 H1 . . 118.0 ?
    C1 C2 C3 . . 119.1(5) ?
    C1 C2 H2 . . 120.5 ?
    C3 C2 H2 . . 120.5 ?
    C2 C3 C4 . . 117.8(4) ?
    C2 C3 C6 . . 121.6(4) ?
    C4 C3 C6 . . 120.5(4) ?
    C5 C4 C3 . . 118.6(4) ?
    C5 C4 H4 . . 120.7 ?
    C3 C4 H4 . . 120.7 ?
    N1 C5 C4 . . 124.0(4) ?
    N1 C5 H5 . . 118.0 ?
    C4 C5 H5 . . 118.0 ?
    N2 C6 C3 . . 123.7(4) ?
    N2 C6 S1 . . 113.8(3) ?
    C3 C6 S1 . . 122.4(4) ?
    N3 C7 C8 . . 123.5(4) ?
    N3 C7 S1 . . 113.8(3) ?
    C8 C7 S1 . . 122.7(4) ?
    C12 C8 C9 . . 118.1(4) ?
    C12 C8 C7 . . 121.8(4) ?
    C9 C8 C7 . . 119.9(4) ?
    C10 C9 C8 . . 118.5(5) ?
    C10 C9 H9 . . 120.7 ?
    C8 C9 H9 . . 120.7 ?
    N4 C10 C9 . . 123.8(5) ?
    N4 C10 H10 . . 118.1 ?
    C9 C10 H10 . . 118.1 ?
    N4 C11 C12 . . 124.1(5) ?
    N4 C11 H11 . . 117.9 ?
    C12 C11 H11 . . 117.9 ?
    C8 C12 C11 . . 118.6(4) ?
    C8 C12 H12 . . 120.7 ?
    C11 C12 H12 . . 120.7 ?
    N5 C13 S2 . . 179.7(4) ?
    H2WA O2W H2WB . . 109.2 ?
loop_
    _geom_hbond_atom_site_label_D
    _geom_hbond_atom_site_label_H
    _geom_hbond_atom_site_label_A
    _geom_hbond_site_symmetry_A
    _geom_hbond_distance_DH
    _geom_hbond_distance_HA
    _geom_hbond_distance_DA
    _geom_hbond_angle_DHA
    O1W H1WB O2W . 0.85 1.91 2.762(5) 174.9
    O2W H2WB N4 1_654 0.85 2.00 2.833(5) 169.5
    O1W H1WA S2 1_455 0.85 2.47 3.303(3) 166.3
    O2W H2WA S2 2_656 0.85 2.92 3.540(4) 132.2
data_global
_journal_date_recd_electronic     2008-09-19
_journal_date_accepted     2008-09-22
_journal_name_full     'Acta Crystallographica, Section E'
_journal_year     2008
_journal_volume     64
_journal_issue     10
_journal_page_first     m1331
_journal_page_last     m1331
_journal_paper_category     QM
_journal_coeditor_code     DN2378
_publ_contact_author_name     'Ming-Hua, Yang'
_publ_contact_author_address
;
Department of chemistry,
Lishui University,
323000 Lishui, ZheJiang
P.R. China
;
_publ_contact_author_email     zjlsxyhx@126.com
_publ_contact_author_fax     '86 571-88303459'
_publ_contact_author_phone     '86 571-88303459'
_publ_section_title
;\
Diaqua(2,5-di-4-pyridyl-1,3,4-thiadiazole-\k<i>N</i>^2^)bis(thiocyanato-\
\k<i>N</i>)nickel(II) dihydrate
;
loop_
    _publ_author_name
    _publ_author_address
    'Ming-Hua Yang'
;
Department of Chemistry
Lishui College
323000 Lishui
ZheJiang
People's Republic of China
;
