# Supplementary material for: Diaqua­(2,5-di-4-pyridyl-1,3,4-thia­diazole-κN 2)bis­(thio­cyanato-κN)nickel(II) dihydrate
Source: Acta Crystallogr Sect E Struct Rep Online. 2008 Sep 27;64(Pt 10):m1331. doi: 10.1107/S1600536808030444 (PMC2959476; doi:10.1107/S1600536808030444)
Supplement: Supplementary file 2 [file e-64-m1331-Isup2.hkl]

# 
# h,k,l, Fc-squared, Fo-squared, sigma(Fo-squared) and status flag 
# 
data_I
_shelx_title ' xb1566 in P-1' 
_shelx_refln_list_code          4 
_shelx_F_calc_maximum      184.40 
_exptl_crystal_F_000       374.00 
_reflns_d_resolution_high  0.8316 
 
loop_ 
 _symmetry_equiv_pos_as_xyz 
 'x, y, z' 
 '-x, -y, -z' 
 
_cell_length_a     7.0555 
_cell_length_b     8.3034 
_cell_length_c    14.8495 
_cell_angle_alpha 104.629 
_cell_angle_beta   93.067 
_cell_angle_gamma 112.228 
 
_shelx_F_squared_multiplier     1.000 
 
loop_ 
 _refln_index_h 
 _refln_index_k 
 _refln_index_l 
 _refln_F_squared_calc 
 _refln_F_squared_meas 
 _refln_F_squared_sigma 
 _refln_observed_status 
   1   0   0      213.50      185.43      4.53 o 
   2   0   0      355.11      415.99     18.01 o 
   3   0   0        0.81        4.43      2.77 o 
   4   0   0     1312.64     1330.18     31.55 o 
   5   0   0        5.43        8.66      7.50 o 
   6   0   0       55.81       67.28     17.65 o 
   7   0   0       65.16       82.43     20.41 o 
  -8   1   0       98.12      109.71     24.89 o 
  -7   1   0       30.10       31.31     13.58 o 
  -6   1   0      110.14      117.66     19.67 o 
  -5   1   0      271.29      256.48     22.32 o 
  -4   1   0     1456.28     1555.92     22.07 o 
  -3   1   0       19.72       28.32      6.90 o 
  -2   1   0     1781.25     1707.17     32.58 o 
  -1   1   0     1885.92     1814.79     26.08 o 
   0   1   0      584.51      553.67      8.89 o 
   1   1   0     1271.82     1229.47     12.13 o 
   2   1   0     1969.75     1912.21     19.41 o 
   3   1   0     1658.97     1711.80     37.23 o 
   4   1   0        0.40        1.95      4.55 o 
   5   1   0      230.29      275.17     25.71 o 
   6   1   0        7.30        6.79      9.93 o 
   7   1   0       36.42       32.73     16.20 o 
  -8   2   0       18.31       17.13     15.30 o 
  -7   2   0       69.66       67.06     17.95 o 
  -6   2   0       71.73       83.63     17.02 o 
  -5   2   0        7.86        1.19      7.13 o 
  -4   2   0      171.26      142.07     14.67 o 
  -3   2   0     1820.93     1801.80     40.38 o 
  -2   2   0      165.96      132.05     20.30 o 
  -1   2   0    22567.28    24606.40    185.50 o 
   0   2   0     1602.42     1709.33     31.64 o 
   1   2   0        1.68        6.25      2.60 o 
   2   2   0      266.36      282.29      7.36 o 
   3   2   0     1419.77     1431.05     29.61 o 
   4   2   0      145.82      139.52     14.95 o 
   5   2   0       10.85       13.70     10.52 o 
   6   2   0      109.35       95.72     21.23 o 
  -8   3   0       11.31       16.12     14.33 o 
  -7   3   0        0.81      -11.61      8.62 o 
  -6   3   0       63.44       71.16     16.72 o 
  -5   3   0      270.32      271.14     22.65 o 
  -4   3   0      233.03      310.59     19.96 o 
  -3   3   0     2491.28     2387.50     35.26 o 
  -2   3   0     1615.68     1789.49     32.28 o 
  -1   3   0        8.98       42.50      6.90 o 
   0   3   0       54.30       72.69      9.03 o 
   1   3   0     1664.33     1545.94     27.44 o 
   2   3   0     1004.95     1016.99     19.97 o 
   3   3   0       16.35       16.72      5.35 o 
   4   3   0       51.05       53.91     10.26 o 
   5   3   0       11.34       21.61     12.35 o 
   6   3   0        1.61        1.72     11.42 o 
  -8   4   0       36.46       57.92     19.67 o 
  -7   4   0      174.45      200.73     25.67 o 
  -6   4   0      273.74      242.15     24.78 o 
  -5   4   0       95.64       91.72     15.90 o 
  -4   4   0     1569.36     1770.87     48.81 o 
  -3   4   0        4.22       18.77      4.34 o 
  -2   4   0       19.37       25.45      7.13 o 
  -1   4   0        2.29        2.02      4.22 o 
   0   4   0      802.13      788.50     29.33 o 
   1   4   0       15.07        4.77      3.59 o 
   2   4   0      134.90      155.44     12.93 o 
   3   4   0        0.44        3.29      5.27 o 
   4   4   0       88.14       77.45     12.76 o 
   5   4   0       15.04       11.71     10.43 o 
  -8   5   0        0.15       -0.26     13.36 o 
  -7   5   0       34.58       33.59     14.26 o 
  -6   5   0      145.39      163.15     23.06 o 
  -5   5   0       46.53       17.24     10.49 o 
  -4   5   0      167.39      211.96     20.08 o 
  -3   5   0      282.94      290.66     17.24 o 
  -2   5   0      612.82      604.94     26.20 o 
  -1   5   0        5.07        8.92      6.34 o 
   0   5   0       85.14       73.74     12.73 o 
   1   5   0       48.73       68.85      9.76 o 
   2   5   0        2.15        2.60      7.87 o 
   3   5   0        0.20       -9.21      6.14 o 
   4   5   0       43.55       56.86     13.56 o 
  -8   6   0       82.22       40.82     17.50 o 
  -7   6   0       35.10       22.73     14.74 o 
  -6   6   0      115.19      156.77     23.47 o 
  -5   6   0      252.34      256.18     24.85 o 
  -4   6   0        3.63       -2.99      7.20 o 
  -3   6   0      175.13      194.72     17.80 o 
  -2   6   0      294.95      299.92     22.24 o 
  -1   6   0     1066.41     1070.43     41.20 o 
   0   6   0        0.49        6.57      7.13 o 
   1   6   0        1.95        2.84      8.21 o 
   2   6   0       21.73       18.45      8.28 o 
   3   6   0       65.41       86.89     26.64 o 
  -7   7   0       13.00       -0.90     12.95 o 
  -6   7   0       81.91       75.57     19.29 o 
  -5   7   0       76.76       85.94     17.99 o 
  -4   7   0       31.63       53.62     15.23 o 
  -3   7   0      384.89      350.59     24.07 o 
  -2   7   0        0.25       -1.23      7.39 o 
  -1   7   0        2.40       -0.90      6.53 o 
   0   7   0       33.02       31.79     12.43 o 
   1   7   0       79.79       79.07     18.77 o 
   2   7   0        5.58        6.87     11.12 o 
  -7   8   0        9.92        9.81     13.43 o 
  -6   8   0        0.58       -6.27     10.37 o 
  -5   8   0      318.70      385.63     32.80 o 
  -4   8   0       45.16       64.07     17.31 o 
  -3   8   0       33.35       25.52     11.61 o 
  -2   8   0       57.18       77.13     17.05 o 
  -1   8   0       18.45        6.79      9.59 o 
   0   8   0        4.37        2.16      9.22 o 
   1   8   0       18.19        9.07     11.23 o 
  -6   9   0       39.87       26.72     18.32 o 
  -5   9   0        1.21        7.24     13.17 o 
  -3   9   0       89.61       84.37     18.14 o 
  -2   9   0        0.24        2.50      9.18 o 
  -1   9   0        0.15        6.01     11.98 o 
   1  -9   1        0.32        5.49     11.90 o 
   2  -9   1        8.24       -3.99      9.81 o 
   3  -9   1      153.85      159.08     22.58 o 
   5  -9   1       13.60        3.02     12.28 o 
   6  -9   1        9.28       -2.50     13.92 o 
  -1  -8   1       39.56       27.91     14.63 o 
   0  -8   1        6.63        1.87      9.07 o 
   1  -8   1       14.15       12.50     10.78 o 
   2  -8   1       91.15      114.97     18.81 o 
   3  -8   1        0.17       -1.94      8.06 o 
   4  -8   1       59.15       58.74     17.91 o 
   5  -8   1       94.69      118.22     20.97 o 
   6  -8   1      237.73      196.14     26.98 o 
   7  -8   1        0.19       -0.41     13.81 o 
  -3  -7   1        7.84        3.72     10.07 o 
  -2  -7   1       30.40        8.99     13.47 o 
  -1  -7   1       10.28       13.28      9.70 o 
   0  -7   1      226.48      241.55     24.44 o 
   1  -7   1        0.22       -2.54      6.42 o 
   2  -7   1       90.34       97.66     16.31 o 
   3  -7   1      248.18      190.76     19.14 o 
   4  -7   1       52.36       77.69     16.90 o 
   5  -7   1       51.06       80.83     17.80 o 
   6  -7   1      351.30      386.42     33.14 o 
   7  -7   1       96.78      116.39     23.58 o 
  -4  -6   1        0.10        2.62      9.36 o 
  -3  -6   1       17.60       14.92      8.84 o 
  -2  -6   1      117.91      137.47     15.21 o 
  -1  -6   1        0.43        6.90      7.13 o 
   0  -6   1       10.92       11.49      7.65 o 
   1  -6   1      622.19      587.33     28.96 o 
   2  -6   1      154.23      152.10     15.67 o 
   3  -6   1        2.21       13.81      7.09 o 
   4  -6   1       24.06       12.46      8.32 o 
   5  -6   1     1183.31     1204.47     47.84 o 
   6  -6   1       27.46       17.31     11.83 o 
   7  -6   1       57.57       34.26     16.68 o 
   8  -6   1        2.23       24.41     14.89 o 
  -4  -5   1      124.15      108.89     15.52 o 
  -3  -5   1      134.25      151.13     15.55 o 
  -2  -5   1       57.04       48.16      9.61 o 
  -1  -5   1      238.05      233.23     15.22 o 
   0  -5   1        0.98       11.94      6.42 o 
   1  -5   1        4.51       -1.64      3.62 o 
   2  -5   1      238.23      234.24     15.19 o 
   3  -5   1     1448.99     1538.69     28.79 o 
   4  -5   1       40.03       42.62     11.12 o 
   5  -5   1       40.00       40.19     12.28 o 
   6  -5   1       77.22       61.39     15.86 o 
   7  -5   1       22.89       32.76     13.58 o 
   8  -5   1       50.80       38.25     17.43 o 
  -5  -4   1       56.85       57.08     13.08 o 
  -4  -4   1        0.25       -3.43      5.98 o 
  -3  -4   1      164.73      164.00     11.52 o 
  -2  -4   1       16.61       12.71      5.30 o 
  -1  -4   1       84.44       86.44      8.98 o 
   0  -4   1      254.37      259.72     17.54 o 
   1  -4   1      845.68      876.38     28.66 o 
   2  -4   1      117.01       87.40      9.29 o 
   3  -4   1        9.22        4.27      2.89 o 
   4  -4   1      683.35      679.58     29.52 o 
   5  -4   1       56.27       79.78     14.89 o 
   6  -4   1        7.22       -9.52      6.34 o 
   7  -4   1       11.53        0.60     10.34 o 
   8  -4   1      222.30      230.02     30.41 o 
  -6  -3   1       49.12       62.84     22.28 o 
  -5  -3   1       46.48       50.48     11.63 o 
  -4  -3   1      145.15      123.95     13.41 o 
  -3  -3   1       43.14       40.71      7.61 o 
  -2  -3   1       71.15       60.41      7.80 o 
  -1  -3   1        7.46        0.76      2.49 o 
   0  -3   1      250.61      266.11     14.52 o 
   1  -3   1       45.45       62.84      7.43 o 
   2  -3   1     3969.83     4087.78     38.58 o 
   3  -3   1      619.24      658.55     12.08 o 
   4  -3   1       42.92       31.83      8.28 o 
   5  -3   1       27.39       43.25     11.42 o 
   6  -3   1      160.80      161.62     21.20 o 
   7  -3   1       21.26       33.21     14.48 o 
   8  -3   1        3.73       -7.43     11.49 o 
  -6  -2   1      252.60      264.39     31.46 o 
  -5  -2   1       53.58       38.92     13.73 o 
  -4  -2   1        5.55        4.29      4.82 o 
  -3  -2   1       39.13       35.12      6.30 o 
  -2  -2   1     2058.09     2111.39     31.58 o 
  -1  -2   1       10.64        7.78      2.50 o 
   0  -2   1      209.60      201.17      7.24 o 
   1  -2   1      446.51      603.75     14.96 o 
   2  -2   1      136.67      146.20      7.13 o 
   3  -2   1       39.16       55.23      8.43 o 
   4  -2   1     1539.30     1716.72     43.59 o 
   5  -2   1      309.85      329.47     24.82 o 
   6  -2   1       87.24       75.53     16.20 o 
   7  -2   1      106.46      132.89     21.76 o 
   8  -2   1        8.45        1.68     12.87 o 
  -7  -1   1        5.84       13.40     13.51 o 
  -6  -1   1        7.03        6.64     10.56 o 
  -5  -1   1      114.12      108.33     18.51 o 
  -4  -1   1       20.70        7.82      6.46 o 
  -3  -1   1      126.87      142.06      6.43 o 
  -2  -1   1      897.18      866.89     17.01 o 
  -1  -1   1     1616.26     1661.44     38.72 o 
   0  -1   1      150.33      124.88      3.79 o 
   1  -1   1     1565.00     1395.87     20.64 o 
   2  -1   1      754.03      673.90     19.14 o 
   3  -1   1      818.45      772.67     13.03 o 
   4  -1   1       98.19      106.07      6.87 o 
   5  -1   1      442.84      434.14     18.22 o 
   6  -1   1       15.12       23.02     12.28 o 
   7  -1   1        6.77       -4.81      9.63 o 
  -7   0   1      102.93       75.79     18.84 o 
  -6   0   1       17.31       23.58     11.46 o 
  -5   0   1      185.03      174.19     20.49 o 
  -4   0   1        2.19        1.81      3.43 o 
  -3   0   1     1654.83     1544.20     22.91 o 
  -2   0   1      556.90      583.53     13.53 o 
  -1   0   1      236.93      187.08      4.70 o 
   0   0   1      128.17       97.45      5.02 o 
   1   0   1    13437.72    12825.52    137.78 o 
   2   0   1     1218.84     1254.50     20.12 o 
   3   0   1     1801.31     1810.89     21.49 o 
   4   0   1      801.63      765.76     15.84 o 
   5   0   1        1.00        6.98      8.36 o 
   6   0   1       23.48       45.97     15.00 o 
   7   0   1       15.02        5.67     13.25 o 
  -8   1   1        0.14        1.23     11.94 o 
  -7   1   1        2.05      -10.15     10.19 o 
  -6   1   1       24.34       17.43     10.93 o 
  -5   1   1      779.21      689.02     33.29 o 
  -4   1   1       50.75       29.38      8.94 o 
  -3   1   1     1978.41     2007.18     21.99 o 
  -2   1   1     1210.58     1161.24     13.69 o 
  -1   1   1      132.03      102.28      4.05 o 
   0   1   1      896.37      921.05     18.66 o 
   1   1   1     3966.49     4095.14     50.02 o 
   2   1   1     3585.10     3522.56     33.94 o 
   3   1   1      123.53      131.00      9.27 o 
   4   1   1      154.34      168.76     11.96 o 
   5   1   1       49.54       62.47     15.97 o 
   6   1   1      110.13      125.91     21.61 o 
   7   1   1        1.51       -2.24     11.42 o 
  -8   2   1        7.01       23.70     14.63 o 
  -7   2   1      166.70      150.91     23.92 o 
  -6   2   1      156.08      166.40     21.79 o 
  -5   2   1       77.46       73.51     13.47 o 
  -4   2   1     1061.73     1041.70     34.82 o 
  -3   2   1      210.52      222.63     14.85 o 
  -2   2   1      827.21      715.49     12.91 o 
  -1   2   1       97.30       97.02      8.06 o 
   0   2   1    34005.12    37304.97    282.53 o 
   1   2   1       10.40       10.56      3.24 o 
   2   2   1      731.52      749.08     13.60 o 
   3   2   1      273.14      282.16     14.83 o 
   4   2   1       92.47       70.14     16.85 o 
   5   2   1        3.31        8.96      9.29 o 
   6   2   1       60.08       36.91     15.45 o 
  -8   3   1       87.66       64.15     19.33 o 
  -7   3   1        7.41       -7.91      9.37 o 
  -6   3   1      270.24      294.17     26.16 o 
  -5   3   1      105.53       97.96     15.97 o 
  -4   3   1     1109.47     1179.66     38.55 o 
  -3   3   1      205.63      201.32      8.36 o 
  -2   3   1      980.85     1184.66     27.91 o 
  -1   3   1      247.38      237.89     14.07 o 
   0   3   1      412.42      445.00     20.71 o 
   1   3   1     1470.49     1445.19     36.40 o 
   2   3   1      319.44      299.88     19.01 o 
   3   3   1      370.05      386.58     18.34 o 
   4   3   1       22.26       10.45      6.57 o 
   5   3   1      102.24      133.15     24.11 o 
   6   3   1        1.88       -2.43     12.58 o 
  -8   4   1      190.81      226.10     31.50 o 
  -7   4   1      112.12      116.47     20.82 o 
  -6   4   1       43.99       31.83     13.25 o 
  -5   4   1       13.01        8.28      8.28 o 
  -4   4   1      435.33      362.20     22.84 o 
  -3   4   1     1112.37     1189.40     23.23 o 
  -2   4   1       49.62       39.78      8.40 o 
  -1   4   1     9674.66    10892.18    126.91 o 
   0   4   1       49.61       53.77     10.26 o 
   1   4   1       41.39       43.05     15.00 o 
   2   4   1        0.34       -1.27      4.24 o 
   3   4   1      484.46      513.40     22.51 o 
   4   4   1        4.94       13.62      8.21 o 
   5   4   1       13.38        5.30     12.28 o 
  -8   5   1       19.10       11.90     13.40 o 
  -7   5   1       24.24       15.11     12.99 o 
  -6   5   1      138.98      167.18     23.55 o 
  -5   5   1      235.80      254.99     24.41 o 
  -4   5   1      178.65      174.94     18.70 o 
  -3   5   1      571.19      680.77     27.61 o 
  -2   5   1      466.94      547.85     26.20 o 
  -1   5   1       87.07      107.58     14.93 o 
   0   5   1       78.20       64.89     12.95 o 
   1   5   1      378.56      329.40     25.79 o 
   2   5   1      186.32      179.92     15.91 o 
   3   5   1        3.13        5.85      7.36 o 
   4   5   1       21.11       33.74     11.39 o 
  -8   6   1        3.91        3.62     14.18 o 
  -7   6   1       55.66       49.03     16.72 o 
  -6   6   1        5.91       10.08     11.38 o 
  -5   6   1      169.00      167.96     21.72 o 
  -4   6   1      228.98      242.15     23.47 o 
  -3   6   1       60.99       53.47     12.24 o 
  -2   6   1      582.70      673.79     32.35 o 
  -1   6   1       39.49       34.33     11.27 o 
   0   6   1       15.30       34.22     11.38 o 
   1   6   1       27.13       31.94     12.54 o 
   2   6   1      148.78      111.28     21.20 o 
   3   6   1        4.63       11.54      9.55 o 
  -7   7   1       21.95       45.60     17.73 o 
  -6   7   1      149.41      182.93     25.38 o 
  -5   7   1       13.75        1.53      9.14 o 
  -4   7   1      112.00      109.71     19.29 o 
  -3   7   1      112.27      123.89     18.32 o 
  -2   7   1       26.18       36.68     12.28 o 
  -1   7   1       10.00       16.27     10.19 o 
   0   7   1      157.99      176.43     23.29 o 
   1   7   1       88.79      112.14     21.16 o 
   2   7   1       14.17        7.69     12.69 o 
  -7   8   1       45.97       74.93     20.86 o 
  -6   8   1        0.43       -0.30     10.64 o 
  -5   8   1      117.13       73.10     17.24 o 
  -3   8   1        0.43       -7.05      8.14 o 
  -2   8   1        8.23       12.95     10.45 o 
  -1   8   1       91.23      138.71     22.69 o 
   0   8   1        0.10       -5.97      9.07 o 
   1   8   1       14.49        2.09     13.43 o 
  -5   9   1       14.74       16.49     14.52 o 
  -3   9   1       83.50       63.48     17.80 o 
  -2   9   1        3.55       -3.40     11.05 o 
  -1   9   1        0.46       -4.63     10.64 o 
   0  -9   2       67.29       95.79     22.95 o 
   1  -9   2       26.93       55.71     17.46 o 
   2  -9   2       32.36       43.44     14.93 o 
   3  -9   2       54.89       70.27     16.64 o 
   4  -9   2       73.41       85.64     21.90 o 
   5  -9   2        4.24       15.04     13.51 o 
   6  -9   2       26.00       14.22     15.75 o 
  -1  -8   2      197.93      239.13     29.93 o 
   0  -8   2        5.01        6.57      8.69 o 
   1  -8   2       11.01        6.94      8.66 o 
   2  -8   2       30.94       31.91     11.08 o 
   3  -8   2       54.98       63.70     13.99 o 
   4  -8   2       39.59       32.35     14.03 o 
   5  -8   2      139.85      153.15     23.88 o 
   6  -8   2        0.50       -3.32     11.57 o 
   7  -8   2        7.68       12.31     15.52 o 
  -3  -7   2       82.17      113.24     40.02 o 
  -2  -7   2       26.81        5.60     10.93 o 
  -1  -7   2       77.56       65.27     16.61 o 
   0  -7   2      171.60      128.97     19.14 o 
   1  -7   2       35.63       35.27     12.20 o 
   2  -7   2        0.75        1.53      6.72 o 
   3  -7   2      233.61      215.17     18.70 o 
   4  -7   2      180.37      134.90     20.04 o 
   5  -7   2       16.22       17.20     11.98 o 
   6  -7   2      303.98      324.92     30.08 o 
   7  -7   2      169.18      123.56     23.21 o 
  -4  -6   2        4.28        7.83      9.58 o 
  -3  -6   2       52.41       33.29     10.20 o 
  -2  -6   2      233.99      192.69     17.36 o 
  -1  -6   2        7.82        8.21     10.08 o 
   0  -6   2       12.52        0.49      8.14 o 
   1  -6   2      442.21      488.55     28.29 o 
   2  -6   2      519.25      557.21     27.20 o 
   3  -6   2      140.18      107.44     12.09 o 
   4  -6   2      130.39      155.87     18.84 o 
   5  -6   2      238.48      240.39     24.18 o 
   6  -6   2      565.42      730.70     40.45 o 
   7  -6   2        4.15       13.43     12.24 o 
   8  -6   2       85.17       86.95     20.52 o 
  -5  -5   2        3.23       -0.63     10.90 o 
  -4  -5   2      382.49      386.09     23.76 o 
  -3  -5   2        0.21        4.15      7.74 o 
  -2  -5   2       59.78       60.78     10.20 o 
  -1  -5   2       58.05       57.13     12.18 o 
   0  -5   2      991.51     1129.43     40.53 o 
   1  -5   2        1.16        2.99      4.48 o 
   2  -5   2      600.54      688.38     27.13 o 
   3  -5   2     1008.06     1107.86     23.50 o 
   4  -5   2       10.73        8.17      6.53 o 
   5  -5   2       53.18       48.18     13.55 o 
   6  -5   2      462.19      545.53     33.96 o 
   7  -5   2      248.24      208.41     25.04 o 
   8  -5   2        1.79       -6.19     12.20 o 
  -5  -4   2       29.77       16.48     20.37 o 
  -4  -4   2        3.00        3.22      6.17 o 
  -3  -4   2       78.69       80.00     11.30 o 
  -2  -4   2      312.32      324.40     16.74 o 
  -1  -4   2      113.52      107.75      9.48 o 
   0  -4   2       46.49       33.88      8.36 o 
   1  -4   2      268.50      338.31     17.35 o 
   2  -4   2        0.71        3.66      3.55 o 
   3  -4   2     1196.85     1253.78     21.64 o 
   4  -4   2      606.31      699.02     29.29 o 
   5  -4   2     1108.23     1220.97     43.70 o 
   6  -4   2       32.25       19.37      9.93 o 
   7  -4   2      155.71      143.33     22.54 o 
   8  -4   2       45.33       40.67     13.12 o 
  -6  -3   2       11.76        4.78     13.88 o 
  -5  -3   2      429.05      420.14     22.84 o 
  -4  -3   2      161.44      200.40     16.36 o 
  -3  -3   2      357.19      342.49     16.71 o 
  -2  -3   2        3.59       11.24      4.06 o 
  -1  -3   2     1397.90     1286.41     24.19 o 
   0  -3   2      778.28      879.23     18.12 o 
   1  -3   2       22.82        9.70      3.81 o 
   2  -3   2     2289.40     2483.68     33.34 o 
   3  -3   2     1448.50     1368.80     17.65 o 
   4  -3   2        0.37        3.21      4.70 o 
   5  -3   2      247.18      240.58     20.64 o 
   6  -3   2      265.56      289.91     25.82 o 
   7  -3   2        2.95       -6.86      6.90 o 
   8  -3   2       20.90       36.09     16.94 o 
  -7  -2   2       86.53       68.07     23.02 o 
  -6  -2   2      101.10      111.35     22.73 o 
  -5  -2   2        4.55       -2.44      6.29 o 
  -4  -2   2       75.35       80.29     14.35 o 
  -3  -2   2     1498.20     1520.30     29.44 o 
  -2  -2   2      808.25      852.08     19.72 o 
  -1  -2   2        7.32        7.54      2.69 o 
   0  -2   2        1.34       -0.23      1.46 o 
   1  -2   2     1119.86     1166.37     22.17 o 
   2  -2   2      812.40      730.89     11.33 o 
   3  -2   2       18.53       20.86      5.90 o 
   4  -2   2     1150.74      994.19     33.25 o 
   5  -2   2       76.97       52.65     13.21 o 
   6  -2   2       40.41       35.60     20.52 o 
   7  -2   2       22.11        2.69     11.90 o 
   8  -2   2       79.36       70.90     20.60 o 
  -7  -1   2       23.21       23.73     15.52 o 
  -6  -1   2      274.22      254.09     28.21 o 
  -5  -1   2      350.96      304.92     27.24 o 
  -4  -1   2      332.36      303.62     13.83 o 
  -3  -1   2     1196.40     1285.06     33.73 o 
  -2  -1   2        9.06       22.96      3.81 o 
  -1  -1   2        2.01       -0.10      1.88 o 
   0  -1   2      310.12      327.15      7.04 o 
   1  -1   2      219.35      199.61      4.57 o 
   2  -1   2      986.19      889.22     11.88 o 
   3  -1   2        7.74       11.93      3.41 o 
   4  -1   2      266.60      259.32     17.87 o 
   5  -1   2       47.85       57.05      8.85 o 
   6  -1   2       23.62       20.82     11.68 o 
   7  -1   2       15.55       16.27     13.25 o 
  -7   0   2       66.54       89.78     20.75 o 
  -6   0   2      159.76      163.78     22.95 o 
  -5   0   2        2.98       -0.93      7.50 o 
  -4   0   2      725.08      691.71     17.59 o 
  -3   0   2       33.03       45.61      5.15 o 
  -2   0   2      151.17      135.79      6.08 o 
  -1   0   2      477.49      430.45      8.36 o 
   0   0   2     2992.32     2820.85     48.33 o 
   1   0   2     1229.85     1317.59     13.68 o 
   2   0   2     1478.03     1536.74     19.56 o 
   3   0   2      188.71      154.59     11.84 o 
   4   0   2     1230.68     1318.32     21.78 o 
   5   0   2       71.65       44.56     12.46 o 
   6   0   2       89.65       67.77     16.79 o 
   7   0   2       89.83       99.37     21.68 o 
  -8   1   2       83.83       94.19     23.70 o 
  -7   1   2        0.62       -5.75     11.23 o 
  -6   1   2       76.97       95.64     17.84 o 
  -5   1   2      454.87      475.68     29.07 o 
  -4   1   2       87.96      113.31      7.27 o 
  -3   1   2      296.49      338.37     21.76 o 
  -2   1   2      788.61      713.40     27.61 o 
  -1   1   2      524.91      463.06     13.99 o 
   0   1   2        1.79       -1.83      3.02 o 
   1   1   2     3785.51     3815.35     29.57 o 
   2   1   2     1532.34     1486.14     19.49 o 
   3   1   2       67.92       58.93      9.12 o 
   4   1   2      376.93      415.20     17.27 o 
   5   1   2      180.79      207.11     24.07 o 
   6   1   2      103.64       94.64     20.49 o 
   7   1   2        0.20       -4.66     12.05 o 
  -8   2   2       27.63        8.25     14.52 o 
  -7   2   2      300.05      288.61     30.19 o 
  -6   2   2        2.33        5.15     10.15 o 
  -5   2   2       21.51        9.33      7.31 o 
  -4   2   2        0.94       -0.78      2.30 o 
  -3   2   2     4854.80     4875.78     51.46 o 
  -2   2   2       85.19       80.71     13.51 o 
  -1   2   2      454.68      521.91     17.58 o 
   0   2   2     1868.52     2256.88     42.73 o 
   1   2   2     3075.09     3324.54     66.01 o 
   2   2   2      267.53      258.44     13.52 o 
   3   2   2     1241.67     1329.83     29.94 o 
   4   2   2       61.46       74.84     12.03 o 
   5   2   2       29.02       17.05     10.75 o 
   6   2   2       45.00       51.68     17.02 o 
  -8   3   2        0.16       -1.83     12.87 o 
  -7   3   2       17.91       16.08     11.53 o 
  -6   3   2       74.22       83.29     17.02 o 
  -5   3   2      253.12      214.53     22.02 o 
  -4   3   2        4.67        5.96      2.79 o 
  -3   3   2     1643.81     1652.83     25.33 o 
  -2   3   2      824.90      889.33     25.15 o 
  -1   3   2       53.30       43.29      8.43 o 
   0   3   2     1516.36     1675.93     42.06 o 
   1   3   2     1181.15     1186.64     26.18 o 
   2   3   2      296.20      287.94     14.13 o 
   3   3   2      100.29       91.49     11.57 o 
   4   3   2      250.98      273.66     18.97 o 
   5   3   2       45.67       53.18     17.80 o 
   6   3   2        0.13       -7.84     11.23 o 
  -8   4   2      145.09      158.78     27.76 o 
  -7   4   2       79.18       70.53     18.14 o 
  -6   4   2        0.58        0.67      8.81 o 
  -5   4   2       18.35       28.21     11.72 o 
  -4   4   2     2087.92     2069.29     55.04 o 
  -3   4   2       34.33       32.58      9.59 o 
  -2   4   2       10.07        2.16      5.19 o 
  -1   4   2      224.58      247.52     19.29 o 
   0   4   2     7303.96     7870.15    112.70 o 
   1   4   2       82.09       81.26      9.83 o 
   2   4   2      140.12      113.88     12.26 o 
   3   4   2      232.39      285.15     19.01 o 
   4   4   2       67.66       76.60     13.52 o 
   5   4   2        0.11        1.72     11.01 o 
  -8   5   2       40.70       49.78     18.92 o 
  -7   5   2       10.28        8.81     13.10 o 
  -6   5   2      473.52      482.95     33.77 o 
  -5   5   2       40.10       68.59     15.23 o 
  -4   5   2       97.00      142.51     17.46 o 
  -3   5   2       34.81       36.12      9.48 o 
  -2   5   2      693.17      820.00     34.14 o 
  -1   5   2      548.95      655.99     31.94 o 
   0   5   2      139.07      134.45     19.14 o 
   1   5   2      224.07      220.36     23.06 o 
   2   5   2       19.45        8.88      6.82 o 
   3   5   2       99.90      104.13     16.31 o 
   4   5   2        7.23        3.80      9.03 o 
  -8   6   2       37.56       -1.42     15.34 o 
  -7   6   2       56.80       61.12     19.78 o 
  -6   6   2        5.65       14.44     11.57 o 
  -5   6   2      157.26      151.69     21.42 o 
  -4   6   2       23.81       26.01     11.12 o 
  -3   6   2      129.91      154.38     18.25 o 
  -2   6   2      172.43      184.53     21.27 o 
  -1   6   2     2437.25     2784.95     72.58 o 
   0   6   2       99.19       93.96     18.58 o 
   1   6   2        0.24       -2.46      9.37 o 
   2   6   2       64.81       52.58     18.32 o 
   3   6   2       88.18       82.25     17.97 o 
  -7   7   2       29.77       52.50     18.92 o 
  -6   7   2       84.67       81.13     19.96 o 
  -5   7   2       69.54       77.77     17.28 o 
  -4   7   2       11.83       12.28     10.22 o 
  -3   7   2      218.88      237.48     24.55 o 
  -2   7   2       44.50       48.03     14.59 o 
  -1   7   2        6.92       10.97     10.41 o 
   0   7   2      148.14      171.43     25.64 o 
   1   7   2      118.73       95.57     22.58 o 
   2   7   2        7.59        0.63     12.20 o 
  -6   8   2       32.70       32.13     16.08 o 
  -5   8   2      100.27       87.06     19.37 o 
  -3   8   2        0.79       -1.23      9.89 o 
  -2   8   2       81.55       86.28     19.37 o 
  -1   8   2        6.68        3.32     10.45 o 
   0   8   2       10.79        8.99     14.37 o 
  -5   9   2       15.31       15.45     14.37 o 
  -3   9   2       53.46       64.26     19.07 o 
  -2   9   2        7.09       20.82     15.23 o 
   0  -9   3      110.15      163.93     29.55 o 
   1  -9   3        7.08       -2.76     10.52 o 
   2  -9   3       18.46        9.59     11.53 o 
   3  -9   3       11.50       22.58     11.94 o 
   4  -9   3      222.65      286.03     33.66 o 
   5  -9   3       58.40       23.51     15.23 o 
   6  -9   3        0.16        9.67     14.85 o 
  -2  -8   3       49.64       59.59     20.82 o 
  -1  -8   3      134.47      167.22     27.35 o 
   0  -8   3       52.53       41.68     14.18 o 
   1  -8   3        2.61        9.40     11.87 o 
   2  -8   3      149.02      188.41     21.76 o 
   3  -8   3        3.04        6.42      8.21 o 
   4  -8   3        0.27       10.15     10.64 o 
   5  -8   3      296.27      294.73     29.33 o 
   6  -8   3       40.15       56.31     18.17 o 
   7  -8   3       12.37       20.90     15.23 o 
  -3  -7   3       27.52       19.24     10.99 o 
  -2  -7   3       15.55       23.06     12.28 o 
  -1  -7   3        6.01        1.38     10.60 o 
   0  -7   3      393.34      384.96     31.94 o 
   1  -7   3      351.44      401.57     31.01 o 
   2  -7   3      103.64      119.67     18.17 o 
   3  -7   3       15.70        9.63      6.87 o 
   4  -7   3        7.19       29.67     11.72 o 
   5  -7   3      111.15       85.83     17.50 o 
   6  -7   3        0.52       -1.27     10.71 o 
   7  -7   3      130.47      123.15     23.55 o 
  -4  -6   3       15.28       10.58     10.84 o 
  -3  -6   3       93.79       90.18     27.28 o 
  -2  -6   3      246.57      249.27     52.50 o 
  -1  -6   3      189.63      207.44     24.63 o 
   0  -6   3       63.64       82.58     16.87 o 
   1  -6   3      518.98      486.28     28.77 o 
   2  -6   3       93.74       98.29     14.44 o 
   3  -6   3       29.64       21.64      7.80 o 
   4  -6   3      130.54      154.72     18.55 o 
   5  -6   3      246.67      195.17     21.53 o 
   6  -6   3        8.44       -9.22      8.62 o 
   7  -6   3       25.73       21.08     13.55 o 
   8  -6   3       51.29       83.33     21.61 o 
  -5  -5   3      101.48       86.88     15.44 o 
  -4  -5   3       35.99       40.20     11.20 o 
  -3  -5   3      106.12      120.97     17.80 o 
  -2  -5   3      209.57      200.48     15.65 o 
  -1  -5   3      771.30      834.80     24.74 o 
   0  -5   3      741.33      697.49     30.75 o 
   1  -5   3       33.47       30.60      7.95 o 
   2  -5   3        5.61        7.16      4.85 o 
   3  -5   3     1171.27     1293.09     25.21 o 
   4  -5   3      283.90      291.26     20.26 o 
   5  -5   3      335.80      372.91     25.67 o 
   6  -5   3      485.26      510.83     31.64 o 
   7  -5   3      346.31      295.36     29.07 o 
   8  -5   3       46.45       66.43     16.57 o 
  -5  -4   3      176.98      211.04     18.97 o 
  -4  -4   3       42.32       27.93      9.24 o 
  -3  -4   3      186.67      165.58     14.47 o 
  -2  -4   3      939.43      965.49     34.95 o 
  -1  -4   3       76.05       73.83      9.63 o 
   0  -4   3        1.16        1.57      3.92 o 
   1  -4   3      247.88      207.74     14.14 o 
   2  -4   3     1670.37     1737.13     37.24 o 
   3  -4   3       67.92       64.80     19.76 o 
   4  -4   3      460.55      473.77     24.07 o 
   5  -4   3       13.47       12.46      8.25 o 
   6  -4   3      345.86      286.33     25.08 o 
   7  -4   3       40.01       24.12      9.98 o 
   8  -4   3      131.73      127.34     17.06 o 
  -6  -3   3       19.27       32.24     18.40 o 
  -5  -3   3       60.77       71.80     16.23 o 
  -4  -3   3      561.17      675.26     24.50 o 
  -3  -3   3        9.52        5.02      4.35 o 
  -2  -3   3     1266.12     1313.45     29.67 o 
  -1  -3   3      386.67      364.26     12.94 o 
   0  -3   3      880.32      880.51     13.62 o 
   1  -3   3        0.71        3.32      3.40 o 
   2  -3   3     2491.19     2664.04     29.04 o 
   3  -3   3      630.73      662.76     13.04 o 
   4  -3   3       94.46       83.18     11.61 o 
   5  -3   3      780.13      811.34     34.07 o 
   6  -3   3      797.73      758.82     27.36 o 
   7  -3   3       46.94       40.74     13.68 o 
   8  -3   3       29.97       16.05     15.49 o 
  -7  -2   3       10.20       30.26     17.17 o 
  -6  -2   3      278.44      306.78     32.02 o 
  -5  -2   3        6.82        7.88      6.71 o 
  -4  -2   3        2.48       -3.03      4.06 o 
  -3  -2   3     1256.14     1331.97     27.89 o 
  -2  -2   3      547.95      552.73     15.90 o 
  -1  -2   3       44.85       51.58      3.16 o 
   0  -2   3        1.19        2.17      2.15 o 
   1  -2   3     1811.50     1755.17     16.74 o 
   2  -2   3       22.48       20.45      2.59 o 
   3  -2   3     1357.22     1368.29     25.46 o 
   4  -2   3      825.07      895.17     23.54 o 
   5  -2   3     1278.66     1220.29     30.49 o 
   6  -2   3       18.65       14.25      7.81 o 
   7  -2   3       96.01       92.58     19.59 o 
   8  -2   3       26.85        0.75     13.02 o 
  -7  -1   3        1.94       17.24     14.78 o 
  -6  -1   3       29.84       12.99     12.09 o 
  -5  -1   3     1643.23     1626.71     55.19 o 
  -4  -1   3      161.72      162.86     11.14 o 
  -3  -1   3       39.77       24.19      4.83 o 
  -2  -1   3      143.75      178.00     15.60 o 
  -1  -1   3    10149.45     9716.21     63.19 o 
   0  -1   3       63.97       56.84      4.19 o 
   1  -1   3       78.02       99.85      3.78 o 
   2  -1   3       52.32       40.04      3.52 o 
   3  -1   3      536.76      510.49     11.48 o 
   4  -1   3      517.34      521.57     14.18 o 
   5  -1   3      441.89      440.89     19.00 o 
   6  -1   3       64.78       64.56     16.16 o 
   7  -1   3       10.01        5.34     10.56 o 
  -7   0   3       47.60       34.26     15.79 o 
  -6   0   3       47.85       27.84     13.36 o 
  -5   0   3      145.07      155.80     19.96 o 
  -4   0   3      162.95      168.17     17.26 o 
  -3   0   3      759.24      714.62     16.35 o 
  -2   0   3       91.32      107.63      6.15 o 
  -1   0   3        0.95       -1.15      4.07 o 
   0   0   3     1730.02     1638.52     20.53 o 
   1   0   3      578.82      559.59      9.87 o 
   2   0   3      950.86      836.10     13.85 o 
   3   0   3       87.14       86.38      6.82 o 
   4   0   3      691.57      648.55     15.60 o 
   5   0   3        4.75        4.52      7.87 o 
   6   0   3       40.64       59.52     15.00 o 
   7   0   3        2.05        3.81     12.43 o 
  -8   1   3       11.74       33.40     18.62 o 
  -7   1   3       19.14        3.81     13.14 o 
  -6   1   3      794.65      737.01     39.74 o 
  -5   1   3      350.99      397.42     26.98 o 
  -4   1   3      100.20       81.20      6.70 o 
  -3   1   3      965.87     1086.64     19.82 o 
  -2   1   3     1313.77     1276.27     19.25 o 
  -1   1   3      455.47      474.93     16.76 o 
   0   1   3      437.75      466.50     17.54 o 
   1   1   3     1132.61     1130.99     15.85 o 
   2   1   3     1984.41     1879.17     23.49 o 
   3   1   3       30.67       29.86      4.69 o 
   4   1   3        0.51        4.59      4.10 o 
   5   1   3       86.46      116.06     19.59 o 
   6   1   3       63.44       56.87     17.20 o 
  -8   2   3       13.35       29.52     15.52 o 
  -7   2   3      174.27      156.62     25.49 o 
  -6   2   3      146.43      122.88     20.93 o 
  -5   2   3      127.29      124.79     17.76 o 
  -4   2   3     1035.08     1052.12     19.57 o 
  -3   2   3      422.21      398.50     11.97 o 
  -2   2   3      140.41      120.57      7.43 o 
  -1   2   3      244.34      274.28     14.44 o 
   0   2   3      172.75      151.06     12.61 o 
   1   2   3       72.62       60.12      6.68 o 
   2   2   3        4.61       11.86      4.61 o 
   3   2   3      194.58      183.60     13.68 o 
   4   2   3       79.92       93.28     12.22 o 
   5   2   3        2.25       -3.58      8.10 o 
   6   2   3        7.74        1.46     12.65 o 
  -8   3   3      169.18      163.52     28.92 o 
  -7   3   3       14.65        4.85     11.05 o 
  -6   3   3       27.07       17.61     11.16 o 
  -5   3   3      224.49      243.79     23.58 o 
  -4   3   3      191.57      210.86     10.02 o 
  -3   3   3        2.82       -2.97      5.02 o 
  -2   3   3      378.15      318.83     16.72 o 
  -1   3   3      389.03      373.17     19.14 o 
   0   3   3      149.78      201.66     17.58 o 
   1   3   3      626.78      712.95     21.32 o 
   2   3   3       17.07       21.39      5.99 o 
   3   3   3       56.29       46.02      9.31 o 
   4   3   3       10.94       23.48      8.80 o 
   5   3   3       55.88       28.77     13.84 o 
  -8   4   3      117.56      120.72     25.19 o 
  -7   4   3      188.08      237.15     29.33 o 
  -6   4   3       63.52       51.98     15.19 o 
  -5   4   3      151.83      146.17     19.33 o 
  -4   4   3      202.61      154.03     21.18 o 
  -3   4   3     1038.79     1027.05     28.08 o 
  -2   4   3       76.93       95.38     12.39 o 
  -1   4   3       37.86       27.80      8.92 o 
   0   4   3       25.27       45.45     11.79 o 
   1   4   3      210.85      296.74     25.60 o 
   2   4   3       49.50       51.50      9.47 o 
   3   4   3      397.09      435.34     22.83 o 
   4   4   3       27.75       12.15     11.85 o 
   5   4   3       11.01       12.50     14.11 o 
  -8   5   3        5.00        5.15     13.43 o 
  -7   5   3       56.04       45.15     16.34 o 
  -6   5   3      309.72      362.91     31.68 o 
  -5   5   3        9.66        3.28      8.51 o 
  -4   5   3      142.13      141.85     11.37 o 
  -3   5   3      528.30      570.01     27.47 o 
  -2   5   3     1075.14     1172.49     42.02 o 
  -1   5   3       96.26      104.86     17.31 o 
   0   5   3      180.06      196.88     23.77 o 
   1   5   3      131.68      144.42     22.43 o 
   2   5   3       72.84       98.66     23.01 o 
   3   5   3       10.08        7.18      7.61 o 
   4   5   3       42.80       49.62     18.29 o 
  -7   6   3       39.66       48.96     18.66 o 
  -6   6   3       54.92       43.51     14.55 o 
  -5   6   3       13.98       15.75     10.86 o 
  -4   6   3      518.56      513.81     31.35 o 
  -3   6   3       19.24       17.80     10.22 o 
  -2   6   3       12.93       25.60     12.50 o 
  -1   6   3       79.91       82.66     17.61 o 
   0   6   3     1081.61     1168.99     52.09 o 
   1   6   3        0.16       -2.50      8.84 o 
   2   6   3       94.55       58.03     19.63 o 
   3   6   3       27.29       49.03     21.90 o 
  -7   7   3       14.24       28.55     16.05 o 
  -6   7   3      122.50       99.23     20.52 o 
  -5   7   3        9.78       15.75      9.55 o 
  -4   7   3      125.48       95.98     19.11 o 
  -3   7   3       76.61       82.96     17.39 o 
  -2   7   3       34.12       29.59     13.55 o 
  -1   7   3       78.60       72.39     18.51 o 
   0   7   3      127.28       84.63     20.93 o 
   1   7   3       59.82      103.55     24.07 o 
   2   7   3        5.23       -5.00     14.03 o 
  -6   8   3        9.25        8.14     11.94 o 
  -5   8   3      166.25       98.22     20.08 o 
  -3   8   3        9.91       13.51     12.43 o 
  -2   8   3        6.62       10.90     12.99 o 
  -1   8   3      417.42      410.78     37.73 o 
   0   8   3        3.99       -4.48     10.86 o 
  -3   9   3       79.28       72.06     18.96 o 
   0  -9   4       18.76       27.84     18.84 o 
   1  -9   4       98.80      121.13     25.08 o 
   2  -9   4       47.48       29.74     14.52 o 
   3  -9   4      125.77      130.42     21.57 o 
   4  -9   4       48.31       44.56     17.43 o 
   5  -9   4       93.26      117.77     23.47 o 
  -2  -8   4       37.80       67.39     22.73 o 
  -1  -8   4       47.45       53.89     17.02 o 
   0  -8   4        0.59       -8.81      9.89 o 
   1  -8   4       97.73       88.44     19.93 o 
   2  -8   4      168.96      138.82     21.42 o 
   3  -8   4       29.52       40.41     13.25 o 
   4  -8   4        2.33        2.57     10.75 o 
   5  -8   4        6.80       19.89     13.17 o 
   6  -8   4      111.41       61.68     18.17 o 
   7  -8   4       12.34       25.41     16.94 o 
  -3  -7   4      112.61      103.31     15.88 o 
  -2  -7   4        3.52       -5.28      6.76 o 
  -1  -7   4       22.15        6.34     11.34 o 
   0  -7   4      769.04      791.86     42.13 o 
   1  -7   4       51.68       56.80     15.37 o 
   2  -7   4       83.94       71.35     15.49 o 
   3  -7   4       21.98       10.45      7.61 o 
   4  -7   4      460.05      477.10     29.29 o 
   5  -7   4       27.56       41.83     13.99 o 
   6  -7   4       63.75       78.93     17.46 o 
   7  -7   4        6.73       16.23     14.03 o 
  -4  -6   4       35.30       34.62     12.07 o 
  -3  -6   4        7.06        8.52      9.00 o 
  -2  -6   4      116.04      149.60     15.63 o 
  -1  -6   4       69.63       69.48     15.00 o 
   0  -6   4      268.64      256.74     23.66 o 
   1  -6   4      213.96      256.07     22.69 o 
   2  -6   4      502.22      552.44     27.02 o 
   3  -6   4      139.44      144.38     13.42 o 
   4  -6   4       18.11       14.55      9.07 o 
   5  -6   4      516.35      617.93     33.59 o 
   6  -6   4       27.40       38.36     13.58 o 
   7  -6   4        6.42       15.86     11.61 o 
  -5  -5   4        6.67        8.34      9.94 o 
  -4  -5   4      284.14      339.24     56.12 o 
  -3  -5   4       11.95       16.26      7.69 o 
  -2  -5   4       97.53      105.54     12.05 o 
  -1  -5   4      485.36      434.32     17.71 o 
   0  -5   4      721.87      750.01     19.28 o 
   1  -5   4      196.87      243.45     19.14 o 
   2  -5   4      288.70      308.09     18.36 o 
   3  -5   4      760.41      764.38     19.10 o 
   4  -5   4        0.60        7.61      6.27 o 
   5  -5   4        4.34       -0.60      6.72 o 
   6  -5   4        7.16        2.16      9.07 o 
   7  -5   4      297.31      301.79     21.87 o 
   8  -5   4        0.31       -2.13      9.26 o 
  -5  -4   4        9.69        9.34      9.32 o 
  -4  -4   4       20.70       17.19      8.34 o 
  -3  -4   4      390.73      383.69     18.95 o 
  -2  -4   4      772.38      827.47     32.71 o 
  -1  -4   4      562.92      528.54     29.52 o 
   0  -4   4      363.21      402.59     13.79 o 
   1  -4   4      941.59      855.67     28.55 o 
   2  -4   4      212.68      191.43     18.49 o 
   3  -4   4      277.78      246.52      9.89 o 
   4  -4   4      380.68      392.87     20.82 o 
   5  -4   4       58.76       59.37     11.94 o 
   6  -4   4       45.15       29.99      8.91 o 
   7  -4   4       35.68       25.78     19.37 o 
   8  -4   4       78.36       95.86     27.82 o 
  -6  -3   4        6.27        8.81     13.28 o 
  -5  -3   4      114.87      132.50     15.57 o 
  -4  -3   4       14.86        6.73      6.38 o 
  -3  -3   4      670.42      756.71     23.16 o 
  -2  -3   4       18.16       18.31      5.82 o 
  -1  -3   4     1582.83     1588.15     26.87 o 
   0  -3   4      314.38      290.32      7.98 o 
   1  -3   4      360.87      466.66     13.40 o 
   2  -3   4      205.83      167.62      6.31 o 
   3  -3   4      779.53      843.09     24.22 o 
   4  -3   4      273.78      274.48     13.75 o 
   5  -3   4       61.87       52.73      9.24 o 
   6  -3   4      679.48      729.78     26.96 o 
   7  -3   4       47.00       44.04     15.23 o 
   8  -3   4        5.28       13.06     14.11 o 
  -7  -2   4       19.46       18.88     16.53 o 
  -6  -2   4        5.18        5.30     12.05 o 
  -5  -2   4      182.21      199.89     25.13 o 
  -4  -2   4      186.77      185.68     13.44 o 
  -3  -2   4      773.00      769.95     21.13 o 
  -2  -2   4     1487.45     1448.27     25.57 o 
  -1  -2   4     1159.24     1336.16     15.95 o 
   0  -2   4      534.07      463.07     11.58 o 
   1  -2   4     1273.41     1216.01     14.72 o 
   2  -2   4     1197.61     1193.46     16.34 o 
   3  -2   4        9.70       14.99      2.98 o 
   4  -2   4      531.94      538.13     18.47 o 
   5  -2   4       15.67        3.22      5.63 o 
   6  -2   4      224.73      229.06     17.30 o 
   7  -2   4       43.95       22.65     12.87 o 
  -7  -1   4        1.70       14.07     15.04 o 
  -6  -1   4       80.12       85.34     19.63 o 
  -5  -1   4        1.61        1.12      9.22 o 
  -4  -1   4      911.78      950.24     24.09 o 
  -3  -1   4     1052.96     1196.15     35.71 o 
  -2  -1   4     2324.86     2361.45     29.92 o 
  -1  -1   4     4836.06     4814.66     58.08 o 
   0  -1   4     2898.60     2718.45     29.58 o 
   1  -1   4     1078.89     1122.96     17.46 o 
   2  -1   4      444.08      444.62      9.78 o 
   3  -1   4     1013.18      956.70     22.19 o 
   4  -1   4        4.71        5.35      3.19 o 
   5  -1   4      757.37      837.57     36.14 o 
   6  -1   4      264.09      290.25     27.32 o 
   7  -1   4       21.49       16.23     14.70 o 
  -7   0   4        4.16       -3.06     11.16 o 
  -6   0   4      584.55      552.59     35.23 o 
  -5   0   4      166.94      155.72     20.15 o 
  -4   0   4      164.85      179.66     10.77 o 
  -3   0   4      603.09      554.92     14.84 o 
  -2   0   4      300.14      353.00     10.67 o 
  -1   0   4       74.90       60.12      4.65 o 
   0   0   4     1098.71     1095.57     18.72 o 
   1   0   4     2592.59     2369.77     22.93 o 
   2   0   4        9.52        8.99      2.60 o 
   3   0   4      610.01      582.79     16.28 o 
   4   0   4      178.04      193.20      9.96 o 
   5   0   4      569.90      667.41     34.82 o 
   6   0   4        8.84       10.56     11.53 o 
   7   0   4       81.27       89.82     22.80 o 
  -8   1   4        9.03       19.29     17.43 o 
  -7   1   4       16.40        5.93     11.98 o 
  -6   1   4       64.24       79.48     18.17 o 
  -5   1   4     1458.04     1470.47     49.89 o 
  -4   1   4       12.73       13.44      4.05 o 
  -3   1   4     1450.97     1463.71     23.94 o 
  -2   1   4      533.03      504.72     13.08 o 
  -1   1   4     2805.54     2633.60     45.04 o 
   0   1   4     1333.12     1388.22     33.66 o 
   1   1   4      466.06      439.49     10.66 o 
   2   1   4     1199.77     1156.58     19.13 o 
   3   1   4       12.77       12.07      3.56 o 
   4   1   4       80.63       98.33      8.42 o 
   5   1   4      314.37      338.13     29.18 o 
   6   1   4       79.27       63.55     16.90 o 
  -8   2   4       15.70      -12.61     13.17 o 
  -7   2   4      254.86      256.33     30.56 o 
  -6   2   4       29.22        2.31     10.11 o 
  -5   2   4       15.73        6.23      8.92 o 
  -4   2   4      442.64      445.24     14.05 o 
  -3   2   4     1060.94     1000.54     20.63 o 
  -2   2   4       94.30      114.42      7.85 o 
  -1   2   4      341.91      379.33     18.51 o 
   0   2   4     1118.02     1143.72     33.59 o 
   1   2   4      742.93      706.33     18.89 o 
   2   2   4      648.77      629.76     15.25 o 
   3   2   4       47.49       42.52      5.83 o 
   4   2   4      191.56      177.12     15.04 o 
   5   2   4        9.34        3.40     10.45 o 
   6   2   4       21.62       50.34     18.62 o 
  -8   3   4       62.81       24.37     17.87 o 
  -7   3   4        1.89        8.92     13.21 o 
  -6   3   4      514.36      552.48     35.94 o 
  -5   3   4      201.90      177.29     21.61 o 
  -4   3   4      284.39      256.15     15.30 o 
  -3   3   4      184.20      172.55     10.22 o 
  -2   3   4     1153.24     1152.08     33.81 o 
  -1   3   4       44.50       32.24      8.32 o 
   0   3   4       38.67       48.70     10.22 o 
   1   3   4       30.37       26.22      5.70 o 
   2   3   4      188.16      189.82     13.88 o 
   3   3   4       67.39       72.06     11.16 o 
   4   3   4      131.10      159.56     16.07 o 
   5   3   4       12.67       31.50     13.77 o 
  -8   4   4       74.92      102.66     24.37 o 
  -7   4   4       98.50       51.61     18.55 o 
  -6   4   4       55.50       37.06     14.89 o 
  -5   4   4        1.46        3.96      8.73 o 
  -4   4   4      580.21      563.72     18.51 o 
  -3   4   4        0.96       -0.31      3.69 o 
  -2   4   4        0.68       10.67      6.83 o 
  -1   4   4      262.35      289.50     22.02 o 
   0   4   4      317.67      316.82     25.15 o 
   1   4   4        0.37       -3.73      7.43 o 
   2   4   4        0.57       -0.57      5.04 o 
   3   4   4       93.14      107.92     14.29 o 
   4   4   4       10.37        0.96      8.25 o 
  -8   5   4       44.94       51.09     19.89 o 
  -7   5   4       91.93       66.61     19.03 o 
  -6   5   4      142.82      140.95     22.91 o 
  -5   5   4       37.13       31.68     12.61 o 
  -4   5   4      497.24      404.04     17.28 o 
  -3   5   4      151.03      111.69     15.71 o 
  -2   5   4      531.93      545.80     30.60 o 
  -1   5   4       21.51       45.30     13.25 o 
   0   5   4       21.50       34.18     12.46 o 
   1   5   4      196.02      293.87     29.82 o 
   2   5   4       57.47       35.34     15.00 o 
   3   5   4       12.76       10.20      8.76 o 
   4   5   4        0.35        1.83      9.52 o 
  -7   6   4      165.51      146.92     26.20 o 
  -6   6   4        0.23       16.87     12.24 o 
  -5   6   4      110.35      113.48     19.03 o 
  -4   6   4       20.66       24.28      8.64 o 
  -3   6   4       95.83      139.49     19.85 o 
  -2   6   4        6.19       18.47     10.45 o 
  -1   6   4       58.88       95.05     19.55 o 
   0   6   4        4.46        2.87     10.37 o 
   1   6   4       53.32       37.65     16.38 o 
   2   6   4       11.17        1.23     15.34 o 
  -7   7   4        4.28       -2.05     11.98 o 
  -6   7   4       79.39      105.46     21.01 o 
  -5   7   4        1.76       10.71     10.45 o 
  -4   7   4       12.93       -0.52      9.11 o 
  -3   7   4      181.27      245.69     26.87 o 
  -2   7   4       33.16       33.66     15.15 o 
  -1   7   4        0.59       19.67     11.49 o 
   0   7   4      153.58      178.75     27.88 o 
   1   7   4       48.68       49.86     19.93 o 
  -6   8   4        0.39        6.46     13.02 o 
  -5   8   4       44.83       17.50     12.80 o 
  -3   8   4       20.90       38.40     16.12 o 
  -2   8   4        0.76        2.02     12.05 o 
  -1   8   4       28.33       22.61     14.52 o 
   0  -9   5       26.09       17.09     13.73 o 
   1  -9   5        3.99        3.69     12.46 o 
   2  -9   5       30.39       31.91     15.19 o 
  -2  -8   5       54.51       50.79     18.62 o 
  -1  -8   5       90.25       89.19     22.32 o 
   0  -8   5        1.09        0.82     12.02 o 
   1  -8   5       17.21       18.06     12.99 o 
   2  -8   5      252.56      261.48     27.39 o 
   3  -8   5       60.51       79.71     17.39 o 
   4  -8   5        1.98      -12.99      8.66 o 
  -3  -7   5      122.69      103.12     16.24 o 
  -2  -7   5        1.77       -2.33      7.32 o 
  -1  -7   5        1.56        5.19     10.34 o 
   0  -7   5      152.42      127.55     20.71 o 
   1  -7   5      613.50      713.68     36.42 o 
   2  -7   5      300.93      295.66     24.41 o 
   3  -7   5      169.23      195.50     19.33 o 
   4  -7   5       52.24       32.02     11.83 o 
   5  -7   5      446.39      536.02     32.24 o 
   7  -7   5       47.92       26.20     16.68 o 
  -4  -6   5        4.41       -0.38      8.80 o 
  -3  -6   5      103.49      111.26     15.69 o 
  -2  -6   5       46.42       50.88     10.20 o 
  -1  -6   5       16.89       17.83      6.81 o 
   0  -6   5       33.51       27.24     10.82 o 
   1  -6   5      853.84      924.48     25.33 o 
   2  -6   5      551.29      591.21     28.29 o 
   3  -6   5        1.44        5.16      4.10 o 
   4  -6   5        0.60        9.55      7.58 o 
   5  -6   5        4.34        1.38      8.02 o 
   6  -6   5      152.02      172.89     21.49 o 
   7  -6   5        0.13        3.13      8.79 o 
  -5  -5   5        0.15       -0.79     10.28 o 
  -4  -5   5      115.48      135.71     60.14 o 
  -3  -5   5      138.15      133.47     14.85 o 
  -2  -5   5        4.25        9.57      5.98 o 
  -1  -5   5      366.03      336.45     15.96 o 
   0  -5   5     1512.31     1634.48     29.95 o 
   1  -5   5      343.94      355.65     24.54 o 
   2  -5   5      911.34     1018.07     25.07 o 
   3  -5   5      276.73      278.53     14.67 o 
   4  -5   5      730.28      657.56     27.69 o 
   5  -5   5      442.82      431.93     49.20 o 
   6  -5   5       66.78       89.77     12.54 o 
   7  -5   5       75.32       93.03     15.82 o 
  -5  -4   5      111.17      106.96     16.21 o 
  -4  -4   5       63.37       38.83      9.86 o 
  -3  -4   5        9.22       12.96      9.61 o 
  -2  -4   5      455.14      435.11     17.47 o 
  -1  -4   5      165.32      168.64     10.79 o 
   0  -4   5      640.67      669.31     17.61 o 
   1  -4   5      746.87      828.68     20.36 o 
   2  -4   5      820.73      722.11     14.45 o 
   3  -4   5      306.11      378.40     10.93 o 
   4  -4   5       59.41       56.10     19.14 o 
   5  -4   5      680.83      686.85     23.87 o 
   6  -4   5        2.12       -0.43      6.74 o 
   7  -4   5       21.15       23.82     10.44 o 
  -6  -3   5        3.19        5.11     13.25 o 
  -5  -3   5       15.37        9.92      7.55 o 
  -4  -3   5      687.53      706.58     24.81 o 
  -3  -3   5      470.57      492.77     29.01 o 
  -2  -3   5      849.32      919.66     36.85 o 
  -1  -3   5      650.11      667.51     12.54 o 
   0  -3   5       61.29       47.12      9.40 o 
   1  -3   5     1219.57     1218.73     53.74 o 
   2  -3   5      235.01      289.80      8.22 o 
   3  -3   5      688.53      584.46     12.45 o 
   4  -3   5       13.74        8.10      7.48 o 
   5  -3   5      157.70      175.58     33.14 o 
   6  -3   5        4.18       -5.18      6.75 o 
   7  -3   5       38.82       53.23     23.30 o 
  -7  -2   5       44.07       50.97     21.87 o 
  -6  -2   5      101.45       62.58     18.88 o 
  -5  -2   5        1.76        1.69      5.66 o 
  -4  -2   5        0.40       -0.69      7.44 o 
  -3  -2   5      858.68      815.74     22.01 o 
  -2  -2   5     1038.35     1081.07     22.49 o 
  -1  -2   5     1864.29     1804.24     19.90 o 
   0  -2   5       71.58       48.91      8.39 o 
   1  -2   5     1191.73     1050.96     19.82 o 
   2  -2   5      412.19      486.07     10.13 o 
   3  -2   5       74.66       72.57      9.59 o 
   4  -2   5     1062.07     1093.69     26.68 o 
   5  -2   5       27.65       29.96      7.97 o 
   6  -2   5       31.97       17.50      8.35 o 
   7  -2   5       25.84       16.53     12.91 o 
  -7  -1   5       56.54       52.54     21.31 o 
  -6  -1   5       15.72       25.08     13.28 o 
  -5  -1   5     1045.57     1123.33     35.49 o 
  -4  -1   5       73.83       68.33      8.50 o 
  -3  -1   5       92.63      124.85      9.10 o 
  -2  -1   5       75.41       96.73      7.24 o 
  -1  -1   5     5601.86     5703.49     46.18 o 
   0  -1   5     1048.99      961.68     18.59 o 
   1  -1   5     3382.77     3400.95     26.08 o 
   2  -1   5      115.82       82.62      6.13 o 
   3  -1   5     1268.83     1339.26     24.41 o 
   4  -1   5      364.93      348.46     12.13 o 
   5  -1   5      132.77      137.81     12.93 o 
   6  -1   5      265.97      298.46     27.88 o 
   7  -1   5       36.46       21.68     13.99 o 
  -7   0   5        4.66       16.79     13.58 o 
  -6   0   5       54.38       27.43     13.73 o 
  -5   0   5      483.39      521.28     31.35 o 
  -4   0   5      434.16      430.90     16.57 o 
  -3   0   5      288.59      247.08     10.73 o 
  -2   0   5      900.06      809.30     17.15 o 
  -1   0   5      486.38      516.32     14.24 o 
   0   0   5     2224.19     2064.03     28.90 o 
   1   0   5     1060.92      977.28     18.42 o 
   2   0   5      611.67      574.05     13.71 o 
   3   0   5        9.75        8.57      5.99 o 
   4   0   5       49.35       51.30      8.37 o 
   5   0   5       23.96       40.19     13.06 o 
   6   0   5      231.72      264.02     28.32 o 
   7   0   5       29.84       36.01     16.72 o 
  -8   1   5      133.86      155.01     29.07 o 
  -7   1   5        3.02       11.94     12.09 o 
  -6   1   5      133.04      120.94     22.13 o 
  -5   1   5       77.54       73.18     15.52 o 
  -4   1   5     1116.81     1212.67     27.89 o 
  -3   1   5       14.61       23.72      6.29 o 
  -2   1   5     3056.49     3085.59     36.19 o 
  -1   1   5       53.10       42.13      8.25 o 
   0   1   5        8.43       14.44      6.68 o 
   1   1   5      411.10      409.23     11.09 o 
   2   1   5     1792.36     1879.08     38.42 o 
   3   1   5      126.56      135.42      8.69 o 
   4   1   5      145.25      153.86     10.36 o 
   5   1   5      478.46      672.11     38.03 o 
   6   1   5      175.54      162.03     25.34 o 
  -8   2   5       21.82       30.53     17.65 o 
  -7   2   5       28.88       21.98     16.49 o 
  -6   2   5      476.08      588.93     36.20 o 
  -5   2   5       30.12       35.08     12.58 o 
  -4   2   5      243.22      265.23     17.73 o 
  -3   2   5     1091.97     1100.70     22.98 o 
  -2   2   5      305.99      318.15     12.42 o 
  -1   2   5      117.78       96.39     12.43 o 
   0   2   5      766.94      709.39     27.84 o 
   1   2   5      920.93      915.34     25.75 o 
   2   2   5       46.34       44.85      5.57 o 
   3   2   5      233.83      256.00     15.72 o 
   4   2   5      118.76      122.31     20.34 o 
   5   2   5      162.87      180.24     25.23 o 
   6   2   5        2.32        3.58     12.58 o 
  -8   3   5       16.83       25.75     17.54 o 
  -7   3   5        6.07       -4.81     11.42 o 
  -6   3   5      186.75      160.84     23.21 o 
  -5   3   5     1590.46     1715.34     56.24 o 
  -4   3   5       57.12       57.35      7.65 o 
  -3   3   5      778.19      747.13     20.11 o 
  -2   3   5      198.09      203.23     17.20 o 
  -1   3   5     1137.71     1148.39     37.65 o 
   0   3   5      161.91      148.18     16.53 o 
   1   3   5       24.97       20.26      9.52 o 
   2   3   5      262.86      282.84     16.68 o 
   3   3   5       49.16       49.77      9.91 o 
   4   3   5      181.25      191.20     17.48 o 
   5   3   5       45.27       26.08     14.22 o 
  -8   4   5        0.14       17.50     17.31 o 
  -7   4   5      282.66      252.93     30.60 o 
  -6   4   5       16.44        6.01     12.13 o 
  -5   4   5       10.57        0.15      8.69 o 
  -4   4   5      159.43      165.50     12.13 o 
  -3   4   5       66.74       67.79     15.06 o 
  -2   4   5       16.89       26.91      9.25 o 
  -1   4   5       93.54      110.27     16.76 o 
   0   4   5      419.25      452.99     28.85 o 
   1   4   5        7.17       -1.79      7.87 o 
   2   4   5      100.73       84.57     12.20 o 
   3   4   5       48.91       35.84      9.68 o 
   4   4   5       62.60       61.36     30.58 o 
  -8   5   5        5.54       -1.64     15.30 o 
  -7   5   5        4.55        5.26     14.11 o 
  -6   5   5      732.31      747.38     42.17 o 
  -5   5   5       14.60       21.87     11.34 o 
  -4   5   5       10.29       19.78      6.96 o 
  -3   5   5        1.03        2.13      8.77 o 
  -2   5   5      836.34      988.93     42.47 o 
  -1   5   5       97.42      114.23     18.84 o 
   0   5   5       72.63       76.28     16.61 o 
   1   5   5       97.11       96.87     19.63 o 
   2   5   5       97.87       94.75     21.68 o 
   3   5   5       12.34        2.10      8.73 o 
  -7   6   5       86.36      120.61     25.60 o 
  -6   6   5       47.88       63.07     17.73 o 
  -5   6   5        2.82        3.88      9.85 o 
  -4   6   5      106.04      117.06     34.29 o 
  -3   6   5        6.60        4.48     10.49 o 
  -2   6   5        0.30       -0.19      9.67 o 
  -1   6   5      185.36      206.62     26.20 o 
   0   6   5      119.64      128.71     23.40 o 
   1   6   5        0.17        8.21     11.98 o 
   2   6   5        1.00        3.10     12.54 o 
  -7   7   5       14.16        2.69     12.09 o 
  -6   7   5       21.44       17.95     13.81 o 
  -5   7   5       76.28       71.16     17.54 o 
  -4   7   5       16.20       13.10     12.02 o 
  -3   7   5       46.64       47.32     17.20 o 
  -2   7   5        0.34        2.46     11.75 o 
  -1   7   5        2.56        0.82     11.79 o 
   0   7   5       23.04       19.48     14.78 o 
   1   7   5       61.72       54.78     21.20 o 
  -5   8   5       53.10       56.57     18.17 o 
  -3   8   5        7.50       13.77     14.93 o 
  -2   8   5        0.39       -6.64     12.73 o 
  -1   8   5       18.23       30.15     16.42 o 
   0  -9   6        3.98        8.73     13.73 o 
   1  -9   6       94.56       95.16     23.02 o 
   2  -9   6        4.83       11.23     13.77 o 
  -2  -8   6        0.20      -12.13     10.45 o 
  -1  -8   6       63.49       78.44     21.61 o 
   0  -8   6       37.64       25.56     14.07 o 
   1  -8   6        0.18       -1.68      9.81 o 
   2  -8   6      170.41      170.16     22.09 o 
   3  -8   6       11.75       16.77      8.17 o 
   6  -8   6      219.07      219.98     31.68 o 
  -3  -7   6        1.71       -5.28      8.82 o 
  -2  -7   6       13.38        3.26      8.19 o 
  -1  -7   6       13.02        0.67      8.66 o 
   0  -7   6      391.14      448.66     31.27 o 
   1  -7   6      109.36       82.99     16.83 o 
   2  -7   6       47.56       46.01      9.07 o 
   3  -7   6        0.36        6.79      6.24 o 
   4  -7   6      373.08      377.09     31.46 o 
   5  -7   6       26.08       20.41     13.06 o 
   6  -7   6       34.74       12.09     11.72 o 
   7  -7   6       39.08       31.83     18.29 o 
  -4  -6   6       12.09       -5.28      9.04 o 
  -3  -6   6      123.29       68.96     13.18 o 
  -2  -6   6      194.56      185.69     16.26 o 
  -1  -6   6      212.17      201.30     15.54 o 
   0  -6   6       10.36        8.92      8.02 o 
   1  -6   6      169.56      210.04     27.20 o 
   2  -6   6      541.21      616.24     21.34 o 
   3  -6   6      125.45      105.65      9.49 o 
   4  -6   6       19.39       13.36      6.49 o 
   5  -6   6      442.80      403.77     33.32 o 
   6  -6   6        3.55       -5.45     10.26 o 
   7  -6   6       16.34       12.99     13.92 o 
  -5  -5   6        1.88       -4.85      8.79 o 
  -4  -5   6       10.88       -8.55     12.54 o 
  -3  -5   6      314.87      333.15     20.19 o 
  -2  -5   6        1.55       -1.84      4.84 o 
  -1  -5   6       63.35       83.00     19.61 o 
   0  -5   6       29.11       21.02      6.31 o 
   1  -5   6      511.12      529.58     18.43 o 
   2  -5   6      106.65      130.12     10.56 o 
   3  -5   6     1492.17     1628.18     24.42 o 
   4  -5   6        2.85        6.68      5.17 o 
   5  -5   6      152.55      137.07     13.88 o 
   6  -5   6        2.04        2.16     11.46 o 
   7  -5   6      145.13      182.44     29.26 o 
  -5  -4   6       16.44       10.16      9.06 o 
  -4  -4   6       18.36        3.95      6.85 o 
  -3  -4   6      580.93      619.64     23.46 o 
  -2  -4   6      334.12      349.03     21.77 o 
  -1  -4   6        8.63       12.60      3.18 o 
   0  -4   6       38.17       44.01      6.00 o 
   1  -4   6     1967.48     2095.23     46.65 o 
   2  -4   6      943.42      948.30     16.38 o 
   3  -4   6       42.48       47.99      4.96 o 
   4  -4   6      122.96      108.12      9.88 o 
   5  -4   6        1.55       11.35      6.32 o 
   6  -4   6       65.94       58.00     11.35 o 
   7  -4   6       15.72       11.08     13.36 o 
  -6  -3   6       30.64       24.70     16.49 o 
  -5  -3   6       65.78       53.73     10.88 o 
  -4  -3   6      706.30      751.30     25.60 o 
  -3  -3   6      603.11      673.35     21.99 o 
  -2  -3   6        8.86        7.16      3.95 o 
  -1  -3   6      108.08       86.31      6.15 o 
   0  -3   6     2509.61     2605.56     25.38 o 
   1  -3   6      343.72      392.26      8.26 o 
   2  -3   6     2157.94     2276.32     41.46 o 
   3  -3   6       74.05       63.34      5.38 o 
   4  -3   6      842.82      814.82     23.26 o 
   5  -3   6      144.02      150.01     13.29 o 
   6  -3   6       55.42       72.88     15.15 o 
   7  -3   6        7.78        3.09      8.62 o 
  -6  -2   6      324.28      375.00     34.26 o 
  -5  -2   6      111.79      115.16     13.33 o 
  -4  -2   6       56.81       70.28      9.81 o 
  -3  -2   6        6.72        3.45      3.59 o 
  -2  -2   6      687.71      570.62     16.48 o 
  -1  -2   6     1512.46     1723.93     23.71 o 
   0  -2   6     2734.87     2754.11     39.48 o 
   1  -2   6      243.84      209.75      9.69 o 
   2  -2   6       22.67       38.14      6.11 o 
   3  -2   6       65.08       76.44      5.68 o 
   4  -2   6       19.99       18.91      5.75 o 
   5  -2   6      446.55      463.79     20.61 o 
   6  -2   6       10.59        1.28      6.76 o 
   7  -2   6       58.22       80.31     20.45 o 
  -7  -1   6        0.20       10.04     15.71 o 
  -6  -1   6       22.39       24.37     14.29 o 
  -5  -1   6      299.60      278.16     16.54 o 
  -4  -1   6      964.41      950.19     24.76 o 
  -3  -1   6        0.79        3.32      3.37 o 
  -2  -1   6      877.36      949.62     25.92 o 
  -1  -1   6     4274.74     4373.10     39.56 o 
   0  -1   6       36.65       24.55      4.64 o 
   1  -1   6      583.82      604.01     10.31 o 
   2  -1   6      115.90      145.81      6.79 o 
   3  -1   6     1040.05      927.84     36.65 o 
   4  -1   6       62.52       63.76      8.41 o 
   5  -1   6       29.89       26.34      8.41 o 
   6  -1   6        0.56        3.66      9.78 o 
   7  -1   6       30.79       30.67     14.67 o 
  -7   0   6      139.54      139.94     25.75 o 
  -6   0   6      216.22      218.34     26.61 o 
  -5   0   6        1.14       -2.87      8.73 o 
  -4   0   6       25.88       38.09      6.52 o 
  -3   0   6     1271.92     1226.81     24.57 o 
  -2   0   6     1127.51     1226.31     22.61 o 
  -1   0   6     1606.35     1575.21     23.15 o 
   0   0   6      279.28      230.47     10.52 o 
   1   0   6     1094.30      949.94     20.15 o 
   2   0   6      276.74      282.03     14.39 o 
   3   0   6       15.28       13.57      4.08 o 
   4   0   6      461.97      508.33     16.31 o 
   5   0   6       29.14       22.94      8.20 o 
   6   0   6        4.09      -12.46      9.55 o 
  -7   1   6      100.74      117.77     24.55 o 
  -6   1   6       30.05       14.33     13.10 o 
  -5   1   6      963.31      983.71     42.09 o 
  -4   1   6      364.52      351.82     14.54 o 
  -3   1   6      920.39     1049.78     23.14 o 
  -2   1   6       28.14       49.97      7.74 o 
  -1   1   6       79.80       69.15     10.86 o 
   0   1   6      255.40      202.48     16.83 o 
   1   1   6        2.55        2.63      2.44 o 
   2   1   6      868.04      800.25     17.75 o 
   3   1   6       41.43       35.97      5.84 o 
   4   1   6        6.29        2.44      4.64 o 
   5   1   6       17.56        7.16      9.52 o 
   6   1   6      148.35      160.65     26.27 o 
  -8   2   6        1.38      -21.42     15.86 o 
  -7   2   6       31.57       15.34     14.63 o 
  -6   2   6        2.66       13.02     10.90 o 
  -5   2   6       75.70       82.58     17.43 o 
  -4   2   6      757.92      783.50     21.60 o 
  -3   2   6      621.76      567.11     19.95 o 
  -2   2   6      665.27      611.20     20.51 o 
  -1   2   6       38.09       42.43      9.81 o 
   0   2   6     1056.93      982.89     35.82 o 
   1   2   6        7.61        1.42      5.67 o 
   2   2   6       58.49       59.31      6.75 o 
   3   2   6      108.40      103.35      9.22 o 
   4   2   6       44.35       45.87     10.20 o 
   5   2   6        0.16        5.45     10.52 o 
  -8   3   6      149.66      172.93     30.97 o 
  -7   3   6      104.50       99.45     22.99 o 
  -6   3   6      154.91      170.05     25.38 o 
  -5   3   6       41.59       52.17     15.19 o 
  -4   3   6      687.20      719.19     23.04 o 
  -3   3   6      182.56      207.33     12.32 o 
  -2   3   6      854.88      871.98     33.92 o 
  -1   3   6      296.86      314.21     22.02 o 
   0   3   6        1.88       12.65      8.17 o 
   1   3   6       73.68       55.98     13.66 o 
   2   3   6      411.68      465.40     20.98 o 
   3   3   6      120.63      137.90     14.63 o 
   4   3   6       19.28       16.18      9.48 o 
   5   3   6       91.19      112.47     24.22 o 
  -8   4   6       33.07       41.53     19.03 o 
  -7   4   6       73.44       85.19     21.08 o 
  -6   4   6      230.66      186.36     25.82 o 
  -5   4   6        1.90        4.22      9.93 o 
  -4   4   6       50.91       43.32      8.17 o 
  -3   4   6      556.65      553.35     20.40 o 
  -2   4   6        2.24       -4.48      7.50 o 
  -1   4   6      281.07      278.20     25.00 o 
   0   4   6       38.75       27.09     12.31 o 
   1   4   6       64.41       46.12     15.00 o 
   2   4   6        0.56        0.49     10.00 o 
   3   4   6       59.41       78.59     13.67 o 
   4   4   6       33.25       18.44     10.77 o 
  -7   5   6       25.00       31.50     17.31 o 
  -6   5   6        0.43       -0.75     10.34 o 
  -5   5   6      468.84      447.88     31.23 o 
  -4   5   6       38.00       37.87      8.88 o 
  -3   5   6      392.20      397.80     29.70 o 
  -2   5   6      187.63      219.16     24.29 o 
  -1   5   6       75.13       91.20     18.84 o 
   0   5   6       10.25       22.99     13.36 o 
   1   5   6      119.14      105.61     21.53 o 
   2   5   6       86.35      149.53     25.75 o 
   3   5   6        4.84       13.40     16.42 o 
  -7   6   6      160.62      106.73     23.73 o 
  -6   6   6        4.22      -11.20     10.56 o 
  -5   6   6       11.63       13.99     11.72 o 
  -4   6   6      119.46      100.46     13.24 o 
  -3   6   6        1.05        2.76     10.67 o 
  -2   6   6        1.45       23.21     13.73 o 
  -1   6   6       52.72       55.19     17.65 o 
   0   6   6      139.27      164.90     26.31 o 
   1   6   6        0.70        2.46     12.58 o 
   2   6   6        3.72        8.17     15.82 o 
  -6   7   6      265.46      231.40     28.47 o 
  -5   7   6       49.74       34.44     14.40 o 
  -4   7   6       51.72       78.03     19.03 o 
  -3   7   6        5.06        8.47     12.17 o 
  -2   7   6       34.99       56.31     19.48 o 
  -1   7   6        5.38       -9.52     11.34 o 
   0   7   6        5.04        8.47     14.55 o 
  -5   8   6       10.91        1.12     12.91 o 
  -4   8   6       32.71       44.67     17.80 o 
  -3   8   6        0.09        2.69     13.84 o 
  -2   8   6        2.61        5.30     14.67 o 
   0  -9   7        0.33        3.84     12.58 o 
   1  -9   7       55.64       60.15     19.03 o 
   2  -9   7       31.87       30.49     16.53 o 
   4  -9   7       78.10      124.53     25.97 o 
   5  -9   7      127.14      167.22     29.52 o 
  -2  -8   7        0.35        6.23     12.95 o 
  -1  -8   7      300.05      301.22     33.25 o 
   0  -8   7       12.41       17.46     11.20 o 
   1  -8   7       42.65       28.77     12.61 o 
   2  -8   7       30.52       26.61     13.10 o 
   3  -8   7      142.16      123.70     14.41 o 
   4  -8   7        2.63       -1.53      9.89 o 
   5  -8   7      155.32      160.39     26.16 o 
   6  -8   7       65.51       41.20     18.25 o 
  -3  -7   7      101.20      107.21     16.44 o 
  -2  -7   7       16.63       14.20      8.40 o 
  -1  -7   7        1.27       -0.86      9.37 o 
   0  -7   7      144.71      126.99     20.64 o 
   1  -7   7      563.67      624.24     35.41 o 
   2  -7   7        1.02        4.72      6.55 o 
   3  -7   7       63.23       43.46     27.58 o 
   4  -7   7      481.72      511.35     34.97 o 
   5  -7   7       88.57       80.98     19.78 o 
   6  -7   7        3.34       -3.96     10.41 o 
   7  -7   7        3.57        0.67     15.60 o 
  -4  -6   7       40.00       30.86     11.63 o 
  -3  -6   7       37.22       17.42     11.98 o 
  -2  -6   7       72.34       80.96     12.00 o 
  -1  -6   7      137.30      117.27     12.79 o 
   0  -6   7       27.41       23.58     10.78 o 
   1  -6   7        0.96        3.95      6.57 o 
   2  -6   7      738.59      809.84     25.32 o 
   3  -6   7       27.95       26.36      7.25 o 
   4  -6   7       11.46       14.59     10.45 o 
   5  -6   7       41.43       37.84     14.18 o 
   6  -6   7      307.91      347.42     35.41 o 
   7  -6   7        0.20        5.37     14.03 o 
  -5  -5   7       17.48       33.12     12.73 o 
  -4  -5   7       43.32       36.27     10.83 o 
  -3  -5   7        8.69       -0.30      7.46 o 
  -2  -5   7       61.17       48.89      8.91 o 
  -1  -5   7       13.63       12.55      5.12 o 
   0  -5   7      666.98      682.32     20.42 o 
   1  -5   7       65.61       65.17      9.80 o 
   2  -5   7      610.87      582.90     20.07 o 
   3  -5   7      278.95      296.38     15.08 o 
   4  -5   7      130.48      157.85     21.57 o 
   5  -5   7      271.34      236.66     28.25 o 
   6  -5   7       56.32       39.00     17.39 o 
   7  -5   7      114.31      122.73     26.08 o 
  -5  -4   7       19.70       15.30      9.74 o 
  -4  -4   7       75.42       88.00     29.26 o 
  -3  -4   7       37.06       26.13      8.15 o 
  -2  -4   7      777.42      820.05     23.88 o 
  -1  -4   7      119.68       96.42     13.49 o 
   0  -4   7      243.71      257.85     12.76 o 
   1  -4   7      642.02      643.56     19.29 o 
   2  -4   7      540.31      589.40     22.28 o 
   3  -4   7       86.58       97.72      9.42 o 
   4  -4   7       21.80       30.30     11.57 o 
   5  -4   7      914.36     1088.94     50.90 o 
   6  -4   7       18.21       14.48     14.29 o 
   7  -4   7        1.87      -11.90     11.42 o 
  -6  -3   7        3.91       13.14     14.93 o 
  -5  -3   7       33.05       26.87     13.73 o 
  -4  -3   7        1.01       -2.16      5.80 o 
  -3  -3   7      972.88     1071.87     27.57 o 
  -2  -3   7      127.05      133.04     10.34 o 
  -1  -3   7       68.00       37.36      4.70 o 
   0  -3   7      163.45      148.07      9.89 o 
   1  -3   7     1299.41     1213.00     26.01 o 
   2  -3   7      224.07      240.47      7.48 o 
   3  -3   7      956.89      983.30     17.34 o 
   4  -3   7        6.47        0.46      4.20 o 
   5  -3   7      288.56      361.17     18.52 o 
   6  -3   7       10.90       -2.76     10.15 o 
   7  -3   7       35.89       49.82     17.58 o 
  -6  -2   7       13.10       30.67     16.01 o 
  -5  -2   7        7.02       11.61      7.57 o 
  -4  -2   7      192.43      194.65     17.41 o 
  -3  -2   7      924.57      993.30     24.82 o 
  -2  -2   7      971.71     1023.87     22.17 o 
  -1  -2   7       47.81       37.91      5.33 o 
   0  -2   7      195.51      146.65     44.05 o 
   1  -2   7      419.79      422.49     14.69 o 
   2  -2   7      309.60      299.65     10.61 o 
   3  -2   7       53.85       47.35      5.17 o 
   4  -2   7      628.00      671.81     24.33 o 
   5  -2   7       27.33       21.45      7.81 o 
   6  -2   7        4.90       -1.01      6.66 o 
  -7  -1   7       28.16       13.96     16.23 o 
  -6  -1   7        0.58       -3.51     11.38 o 
  -5  -1   7       30.23       33.79      9.09 o 
  -4  -1   7      952.98     1025.87     26.20 o 
  -3  -1   7       51.40       73.28     13.58 o 
  -2  -1   7        1.98        5.41      3.05 o 
  -1  -1   7     1503.17     1413.51     21.32 o 
   0  -1   7     3433.11     3440.63     27.42 o 
   1  -1   7      853.49      890.73     28.40 o 
   2  -1   7     1808.80     1833.47     23.88 o 
   3  -1   7       33.93       31.71      6.90 o 
   4  -1   7      300.12      282.41     12.61 o 
   5  -1   7       56.57       39.00      9.49 o 
   6  -1   7       64.54       93.81     19.29 o 
  -7   0   7        3.41       -7.65     13.14 o 
  -6   0   7      437.90      443.36     34.52 o 
  -5   0   7       28.43       21.35     11.49 o 
  -4   0   7      256.00      307.08     14.84 o 
  -3   0   7      166.85      175.48     11.12 o 
  -2   0   7      334.13      336.85     12.67 o 
  -1   0   7      206.34      222.69     11.46 o 
   0   0   7     1494.39     1592.51     42.11 o 
   1   0   7     1101.16     1066.39     25.41 o 
   2   0   7        2.52        3.25      2.98 o 
   3   0   7       92.35       89.21      9.99 o 
   4   0   7        0.40        2.40      4.68 o 
   5   0   7      299.44      423.32     30.00 o 
   6   0   7        0.12        8.36     12.91 o 
  -7   1   7        6.27       21.61     17.35 o 
  -6   1   7        1.62        3.81     11.68 o 
  -5   1   7      328.69      372.12     28.21 o 
  -4   1   7     1026.64     1106.41     26.83 o 
  -3   1   7      151.69      149.85     24.42 o 
  -2   1   7      309.70      304.63     12.41 o 
  -1   1   7      961.56      966.39     33.10 o 
   0   1   7       13.19        2.61      6.38 o 
   1   1   7     1960.87     1920.41     36.08 o 
   2   1   7        0.81        4.44      5.50 o 
   3   1   7       83.51       77.02      8.25 o 
   4   1   7      110.68      102.39     13.02 o 
   5   1   7       41.04       74.60     17.95 o 
   6   1   7        4.92       25.82     16.01 o 
  -7   2   7      202.81      216.47     30.60 o 
  -6   2   7       54.51       77.28     19.22 o 
  -5   2   7        1.11       25.11     12.58 o 
  -4   2   7        9.00       13.55      5.69 o 
  -3   2   7     1305.33     1204.96     38.10 o 
  -2   2   7      513.37      471.00     16.46 o 
  -1   2   7      679.30      669.46     30.49 o 
   0   2   7      105.11      100.98     15.08 o 
   1   2   7       18.62       20.37      9.93 o 
   2   2   7       65.52       74.01     10.09 o 
   3   2   7      104.05      120.77     10.39 o 
   4   2   7      265.81      259.59     25.17 o 
   5   2   7       17.48        7.20     12.76 o 
  -7   3   7        6.56       16.46     14.11 o 
  -6   3   7        1.23       -4.66     10.56 o 
  -5   3   7     1169.68     1186.49     48.03 o 
  -4   3   7       94.12       93.14      9.92 o 
  -3   3   7       53.21       54.69      7.49 o 
  -2   3   7       75.30       98.93     15.23 o 
  -1   3   7      363.89      363.99     26.83 o 
   0   3   7      150.15      135.61     19.22 o 
   1   3   7       86.59       97.10     17.39 o 
   2   3   7      213.05      254.54     26.38 o 
   3   3   7       21.21       17.99      8.29 o 
   4   3   7        9.25        4.16      8.01 o 
  -7   4   7       69.37       69.71     22.32 o 
  -6   4   7        0.35       -0.56     11.64 o 
  -5   4   7        6.67        8.88     11.42 o 
  -4   4   7      384.86      376.96     23.23 o 
  -3   4   7      536.82      531.76     21.02 o 
  -2   4   7      437.91      437.95     29.41 o 
  -1   4   7        8.58       21.12     11.20 o 
   0   4   7       99.92       84.37     17.87 o 
   1   4   7        0.25        1.68     10.67 o 
   2   4   7       48.60       47.54     16.01 o 
   3   4   7       47.36       30.30     15.75 o 
  -7   5   7        0.15       -3.43     13.36 o 
  -6   5   7      284.45      269.17     29.11 o 
  -5   5   7        0.61       -0.75      9.40 o 
  -4   5   7       38.28       46.95      9.97 o 
  -3   5   7        8.70       -1.75     10.37 o 
  -2   5   7      351.38      431.01     33.44 o 
  -1   5   7       50.25      106.73     20.11 o 
   0   5   7        1.11        1.38     10.64 o 
   1   5   7      109.31      175.50     27.43 o 
   2   5   7       57.13       59.18     19.96 o 
  -7   6   7       19.95        5.08     15.49 o 
  -6   6   7       45.29       59.22     18.62 o 
  -5   6   7       45.50       42.43     15.19 o 
  -4   6   7      103.39      108.09     28.64 o 
  -3   6   7       81.55       65.30     18.25 o 
  -2   6   7       15.85       11.87     12.28 o 
  -1   6   7      113.71      163.82     26.98 o 
   0   6   7       28.01       31.38     16.57 o 
   1   6   7        2.53        0.22     13.43 o 
  -6   7   7        1.52       -6.46     11.16 o 
  -5   7   7      247.24      200.32     26.27 o 
  -4   7   7        2.79       -8.99     10.41 o 
  -3   7   7       33.56       20.49     16.20 o 
  -2   7   7       11.80       12.65     15.41 o 
  -1   7   7       22.44       56.65     21.42 o 
   0   7   7       16.76       -6.31     13.55 o 
   0  -9   8       16.10       15.41     13.96 o 
   1  -9   8        9.03        8.25     12.46 o 
   2  -9   8       25.40       11.90     12.39 o 
   4  -9   8      124.45      169.12     28.70 o 
   5  -9   8        9.51       27.65     18.62 o 
  -1  -8   8        8.23       10.26     11.72 o 
   0  -8   8      224.59      199.46     26.83 o 
   1  -8   8       26.30        9.48     10.86 o 
   2  -8   8      214.57      187.29     23.85 o 
   3  -8   8       60.21       32.02     14.29 o 
   4  -8   8       39.51       25.79     14.74 o 
   5  -8   8       89.74       87.36     22.17 o 
   6  -8   8       82.84       85.46     23.25 o 
  -3  -7   8       53.47       30.11     14.40 o 
  -2  -7   8       17.67       17.58     13.25 o 
  -1  -7   8        0.77        2.84      9.33 o 
   0  -7   8      135.74      130.72     21.72 o 
   1  -7   8      297.81      249.61     25.71 o 
   2  -7   8        0.90       12.07      7.17 o 
   3  -7   8       38.73       50.71     10.43 o 
   4  -7   8       82.36       71.83     17.61 o 
   5  -7   8      256.39      256.18     30.60 o 
   6  -7   8       17.22        4.81     12.80 o 
  -4  -6   8        4.81       13.46      9.83 o 
  -3  -6   8       19.66        5.97     11.05 o 
  -2  -6   8       53.92       89.26     19.70 o 
  -1  -6   8      968.33     1022.44     46.80 o 
   0  -6   8       56.25       65.49     15.00 o 
   1  -6   8      189.78      188.62     13.92 o 
   2  -6   8      384.82      397.62     18.93 o 
   3  -6   8      468.24      492.42     20.55 o 
   4  -6   8       18.58       14.26     10.45 o 
   5  -6   8       88.44      100.90     21.35 o 
   6  -6   8      134.39      181.88     28.81 o 
   7  -6   8        7.51        9.67     16.34 o 
  -5  -5   8       41.49       31.34     16.27 o 
  -4  -5   8       38.64       28.02     10.54 o 
  -3  -5   8      230.01      216.05     17.30 o 
  -2  -5   8        5.20        3.86      4.71 o 
  -1  -5   8       10.99        6.16      7.95 o 
   0  -5   8      147.45      149.91     18.98 o 
   1  -5   8      649.62      700.78     30.10 o 
   2  -5   8      151.27      156.41     12.66 o 
   3  -5   8      258.23      310.63     18.62 o 
   4  -5   8      529.40      592.55     37.32 o 
   5  -5   8       14.62       18.88     12.95 o 
   6  -5   8        5.27        3.32     13.77 o 
   7  -5   8        7.89       11.79     16.61 o 
  -5  -4   8       61.11       70.99     13.95 o 
  -4  -4   8      151.94      144.72     20.04 o 
  -3  -4   8       20.32       18.52      7.52 o 
  -2  -4   8      395.59      430.69     17.58 o 
  -1  -4   8       11.25       15.05      3.88 o 
   0  -4   8       32.62       44.07     12.86 o 
   1  -4   8      106.27       97.31      9.36 o 
   2  -4   8     1045.96     1049.04     26.42 o 
   3  -4   8        1.25       -1.33      4.01 o 
   4  -4   8      164.10      175.46     23.14 o 
   5  -4   8      150.61      179.64     25.26 o 
   6  -4   8       69.31       44.26     17.28 o 
   7  -4   8       14.95       16.53     15.23 o 
  -6  -3   8       12.18       -2.39     13.70 o 
  -5  -3   8        3.10        3.38      7.88 o 
  -4  -3   8      222.99      201.44     27.05 o 
  -3  -3   8       40.85       32.37     11.40 o 
  -2  -3   8       22.55       18.44      6.14 o 
  -1  -3   8        0.59       -0.40      2.30 o 
   0  -3   8     2003.45     1926.59     54.41 o 
   1  -3   8       66.44       70.95      8.86 o 
   2  -3   8      244.18      278.58     15.58 o 
   3  -3   8      384.33      374.44     15.73 o 
   4  -3   8      150.04      132.33     19.55 o 
   5  -3   8      110.51       79.90     17.99 o 
   6  -3   8       31.39       25.11     14.81 o 
   7  -3   8       36.85       50.97     21.38 o 
  -6  -2   8      217.16      261.11     30.60 o 
  -5  -2   8       69.37       50.88     10.45 o 
  -4  -2   8      350.17      372.10     18.31 o 
  -3  -2   8      101.05       80.90      9.31 o 
  -2  -2   8     1394.82     1470.49     27.41 o 
  -1  -2   8      628.47      642.09     16.88 o 
   0  -2   8      493.35      496.61     16.64 o 
   1  -2   8      121.32       95.47      8.92 o 
   2  -2   8      293.84      313.23     14.17 o 
   3  -2   8      501.04      462.27     17.42 o 
   4  -2   8       69.50       69.19     15.30 o 
   5  -2   8      321.09      390.93     31.46 o 
   6  -2   8       21.12       10.08     13.28 o 
  -7  -1   8       42.21       34.14     18.47 o 
  -6  -1   8       79.32       55.23     17.65 o 
  -5  -1   8       24.33       21.73      8.05 o 
  -4  -1   8      185.87      190.61     13.56 o 
  -3  -1   8      181.48      200.15     19.46 o 
  -2  -1   8      120.61      135.20      9.23 o 
  -1  -1   8     1402.75     1346.81     41.70 o 
   0  -1   8      244.54      215.25      7.19 o 
   1  -1   8      451.92      374.78     15.20 o 
   2  -1   8       74.45       82.36     11.65 o 
   3  -1   8      339.30      329.62     21.11 o 
   4  -1   8       38.15       33.67     11.44 o 
   5  -1   8      217.78      222.79     16.90 o 
  -7   0   8       77.77      111.20     25.41 o 
  -6   0   8        0.31       -3.40     10.60 o 
  -5   0   8       23.55       11.49     16.38 o 
  -4   0   8        9.96        8.73      5.25 o 
  -3   0   8     2262.98     2578.19     39.39 o 
  -2   0   8      243.58      260.53     11.75 o 
  -1   0   8      788.84      814.08     18.16 o 
   0   0   8      331.81      328.18     26.22 o 
   1   0   8     1636.26     1586.05     43.96 o 
   2   0   8      313.72      317.69     11.61 o 
   3   0   8       37.62       28.44      5.68 o 
   4   0   8      267.43      304.67     16.00 o 
   5   0   8        0.15        0.45     10.19 o 
   6   0   8        4.46        0.97     12.61 o 
  -7   1   8       73.66       88.78     23.55 o 
  -6   1   8       30.29       27.32     15.64 o 
  -5   1   8        1.50       14.81     11.53 o 
  -4   1   8     1245.82     1428.26     41.25 o 
  -3   1   8       21.51       34.25      6.80 o 
  -2   1   8        1.17        1.54      3.59 o 
  -1   1   8      332.34      308.87     20.49 o 
   0   1   8     1693.77     1635.07     49.18 o 
   1   1   8       63.47       83.20     10.10 o 
   2   1   8      650.07      701.64     18.66 o 
   3   1   8        5.08        2.83      4.73 o 
   4   1   8       91.83       93.47     10.51 o 
   5   1   8        1.65        4.96     10.97 o 
  -7   2   8        8.39       13.96     15.30 o 
  -6   2   8      230.95      275.47     29.22 o 
  -5   2   8       63.64       41.87     15.08 o 
  -4   2   8      538.54      638.56     31.53 o 
  -3   2   8      130.90      126.30     10.55 o 
  -2   2   8       36.78       29.10      6.04 o 
  -1   2   8      126.76      114.04     16.20 o 
   0   2   8      407.08      426.79     28.06 o 
   1   2   8      141.50       95.20     17.76 o 
   2   2   8        1.89       -4.29     11.12 o 
   3   2   8       63.70       72.96      9.48 o 
   4   2   8        0.17        2.35      8.06 o 
   5   2   8        5.37        5.30     11.57 o 
  -7   3   8        3.27        4.07     15.26 o 
  -6   3   8        8.93       13.17     13.99 o 
  -5   3   8      430.18      418.21     31.83 o 
  -4   3   8       99.42       97.29     10.77 o 
  -3   3   8        2.28        1.58      5.61 o 
  -2   3   8      557.20      528.70     30.41 o 
  -1   3   8     1088.87     1108.94     44.74 o 
   0   3   8       20.16       -0.30      9.29 o 
   1   3   8      222.46      235.88     25.97 o 
   2   3   8        0.80       -7.31      9.40 o 
   3   3   8       53.15       71.14     21.16 o 
   4   3   8       11.04       17.42     10.35 o 
  -7   4   8      311.37      314.10     35.64 o 
  -6   4   8       31.93       48.18     17.95 o 
  -5   4   8       23.81        5.82     11.12 o 
  -4   4   8        9.41        3.24      7.35 o 
  -3   4   8      745.33      749.62     25.59 o 
  -2   4   8      153.02      150.35     22.17 o 
  -1   4   8       43.60       47.58     15.11 o 
   0   4   8       29.66       43.25     14.93 o 
   1   4   8       33.36       39.93     15.00 o 
   2   4   8        0.28        2.72     11.61 o 
   3   4   8        6.75       -6.49     12.31 o 
  -7   5   8       47.94       57.95     21.35 o 
  -6   5   8       40.78        9.55     12.91 o 
  -5   5   8      227.00      214.72     25.11 o 
  -4   5   8        0.37       -7.67      6.12 o 
  -3   5   8       72.11       99.45     19.67 o 
  -2   5   8      155.80      146.32     23.85 o 
  -1   5   8       55.48       88.29     20.41 o 
   0   5   8       47.59       66.27     18.96 o 
   1   5   8       10.98        8.06     12.80 o 
   2   5   8       21.98       27.88     17.05 o 
  -6   6   8        0.22       -4.85     12.43 o 
  -5   6   8       20.91       25.90     14.40 o 
  -4   6   8      243.59      257.84     19.67 o 
  -3   6   8       34.16       28.47     15.93 o 
  -2   6   8       10.65       25.08     15.26 o 
  -1   6   8       16.17        9.63     14.48 o 
   0   6   8       66.31       64.82     20.34 o 
   1   6   8        1.87       -9.44     13.73 o 
  -5   7   8       19.58        1.23     12.91 o 
  -4   7   8       13.84        7.58     13.40 o 
  -3   7   8        3.03       10.75     15.86 o 
  -2   7   8       53.31       57.32     21.64 o 
  -1   7   8       19.37       28.77     17.91 o 
   0  -9   9        7.69       -7.76     11.23 o 
   1  -9   9      116.81      131.17     25.38 o 
   2  -9   9       44.15       31.01     15.71 o 
   4  -9   9       32.40       42.77     19.82 o 
   5  -9   9       71.79       94.19     24.18 o 
  -1  -8   9      239.74      183.60     27.28 o 
   0  -8   9        1.70       -1.31      9.44 o 
   1  -8   9       17.52       14.85     11.75 o 
   2  -8   9       34.83       12.46     11.72 o 
   3  -8   9      230.16      301.71     30.75 o 
   4  -8   9       25.70       19.40     13.40 o 
   5  -8   9        0.18       -6.42     11.46 o 
   6  -8   9       88.94       75.75     23.99 o 
  -3  -7   9       67.98       31.50     16.34 o 
  -2  -7   9       12.64       14.33     13.10 o 
  -1  -7   9        5.64       10.30     11.64 o 
   0  -7   9      258.82      306.59     30.00 o 
   1  -7   9       15.78       11.27     11.46 o 
   2  -7   9       27.28       21.90     10.08 o 
   3  -7   9       11.63        9.50      7.18 o 
   4  -7   9      207.37      258.31     29.48 o 
   5  -7   9        0.61       11.38     13.06 o 
   6  -7   9       56.49       50.90     19.59 o 
  -4  -6   9      135.67      134.83     25.38 o 
  -3  -6   9       14.01       11.57     11.87 o 
  -2  -6   9      202.41      179.75     25.19 o 
  -1  -6   9        5.22        1.68      8.81 o 
   0  -6   9       99.33       75.79     16.79 o 
   1  -6   9       27.22       28.39      7.48 o 
   2  -6   9     1409.52     1556.64     51.85 o 
   3  -6   9      119.92      124.45     13.92 o 
   4  -6   9        7.20        4.07      9.96 o 
   5  -6   9       69.58       51.35     17.28 o 
   6  -6   9      137.57      108.70     25.97 o 
  -4  -5   9      146.69      131.13     23.85 o 
  -3  -5   9      150.24      175.17     24.70 o 
  -2  -5   9       64.81       51.39     14.63 o 
  -1  -5   9       57.95       64.45     15.45 o 
   0  -5   9      145.70      141.71     12.16 o 
   1  -5   9      368.50      409.52     18.04 o 
   2  -5   9        0.83        7.57      4.99 o 
   3  -5   9      218.09      248.60     20.11 o 
   4  -5   9       43.42       69.26     17.80 o 
   5  -5   9      243.87      185.91     26.98 o 
   6  -5   9       12.11       13.84     13.84 o 
   7  -5   9      151.64      193.67     32.17 o 
  -5  -4   9      132.13      134.64     17.51 o 
  -4  -4   9       44.87       36.58     10.00 o 
  -3  -4   9      239.86      272.96     17.64 o 
  -2  -4   9       19.39       23.47     10.56 o 
  -1  -4   9     1052.62     1062.07     26.21 o 
   0  -4   9       73.04       48.67      7.85 o 
   1  -4   9     1230.37     1283.10     30.28 o 
   2  -4   9      315.95      345.77     16.40 o 
   3  -4   9      272.76      298.87     21.42 o 
   4  -4   9       28.82       26.87     11.79 o 
   5  -4   9      153.66      200.47     26.68 o 
   6  -4   9       28.63       29.59     14.29 o 
   7  -4   9        5.77        4.18     16.27 o 
  -6  -3   9        0.38        6.38     15.93 o 
  -5  -3   9       54.20       57.08     13.84 o 
  -4  -3   9       96.49      100.64     19.40 o 
  -3  -3   9      387.29      424.23     19.85 o 
  -2  -3   9        5.26        1.94      6.46 o 
  -1  -3   9      227.13      237.17     13.36 o 
   0  -3   9      337.97      312.47     18.83 o 
   1  -3   9      102.32       87.77      9.52 o 
   2  -3   9       53.39       52.45      8.16 o 
   3  -3   9      399.61      380.07     16.68 o 
   4  -3   9      792.40      781.67     40.97 o 
   5  -3   9       12.07       21.16     13.25 o 
   6  -3   9       15.93       18.51     15.11 o 
  -6  -2   9       31.59       37.28     17.84 o 
  -5  -2   9      216.43      267.08     18.72 o 
  -4  -2   9       50.98       49.39     10.37 o 
  -3  -2   9        4.96        1.93      7.31 o 
  -2  -2   9     1343.35     1420.48     27.66 o 
  -1  -2   9        4.24        3.36      3.48 o 
   0  -2   9       69.89       63.00      8.02 o 
   1  -2   9        5.84        0.42      4.52 o 
   2  -2   9     1082.06     1070.64     27.54 o 
   3  -2   9       35.38       36.26     14.89 o 
   4  -2   9       71.53       63.96     16.38 o 
   5  -2   9       31.16       30.71     14.29 o 
   6  -2   9       29.08       31.64     17.31 o 
  -7  -1   9        5.03        4.93     15.08 o 
  -6  -1   9      100.47      109.82     22.65 o 
  -5  -1   9       34.35       33.80     16.48 o 
  -4  -1   9      144.56      154.99     13.27 o 
  -3  -1   9      265.46      281.04     14.52 o 
  -2  -1   9      132.36      121.74      9.34 o 
  -1  -1   9      228.04      240.94     10.16 o 
   0  -1   9     1379.28     1340.15     29.64 o 
   1  -1   9       11.94       14.11      4.62 o 
   2  -1   9      153.68      154.25     14.07 o 
   3  -1   9      252.30      251.76     16.34 o 
   4  -1   9       45.19       71.16     15.71 o 
   5  -1   9        5.64        6.79     11.49 o 
  -7   0   9       43.70       35.53     17.43 o 
  -6   0   9      208.60      213.75     27.65 o 
  -5   0   9       50.71       69.93     15.00 o 
  -4   0   9       57.78       40.58     15.67 o 
  -3   0   9       32.45       44.85      7.67 o 
  -2   0   9       58.34       42.69      6.69 o 
  -1   0   9        2.46        6.29      3.74 o 
   0   0   9        0.91        4.68      4.03 o 
   1   0   9     1434.76     1308.57     31.44 o 
   2   0   9       55.92       56.47      7.31 o 
   3   0   9        3.15        5.32      4.79 o 
   4   0   9       26.74       35.44     29.61 o 
  -7   1   9       74.60       84.11     23.92 o 
  -6   1   9        0.26      -14.59     11.53 o 
  -5   1   9        8.44        4.48     10.78 o 
  -4   1   9       52.11       80.52     10.56 o 
  -3   1   9      326.02      304.00     28.19 o 
  -2   1   9       67.30       53.11      9.87 o 
  -1   1   9      587.36      590.76     30.19 o 
   0   1   9       59.77       75.90     14.96 o 
   1   1   9      169.27      179.56     14.44 o 
   2   1   9        0.54        1.01      6.19 o 
   3   1   9      125.01      121.31     15.08 o 
   4   1   9       16.63        5.70      6.24 o 
  -7   2   9       37.39       59.30     20.67 o 
  -6   2   9        2.35        2.09     12.58 o 
  -5   2   9        2.55       -5.22     10.49 o 
  -4   2   9        0.36        1.26      6.53 o 
  -3   2   9      727.00      785.63     33.92 o 
  -2   2   9      101.06       96.75      9.89 o 
  -1   2   9      120.27       82.58     16.94 o 
   0   2   9      176.20      126.09     19.93 o 
   1   2   9      216.64      238.42     25.26 o 
   2   2   9      155.79      130.38     21.79 o 
   3   2   9       20.14       11.05      8.54 o 
   4   2   9       70.40       73.04     13.77 o 
  -7   3   9       15.30       22.95     16.01 o 
  -6   3   9       10.73       22.50     15.79 o 
  -5   3   9        3.72      -13.14      9.48 o 
  -4   3   9      361.43      400.04     18.41 o 
  -3   3   9       27.24       26.16      7.43 o 
  -2   3   9      203.09      198.34     22.54 o 
  -1   3   9      213.96      249.31     25.86 o 
   0   3   9      137.91      131.36     21.23 o 
   1   3   9       59.69       67.10     17.46 o 
   2   3   9      206.05      187.96     27.28 o 
   3   3   9        0.60        1.23     14.55 o 
  -7   4   9       13.92       20.41     18.40 o 
  -6   4   9       86.84       97.62     21.08 o 
  -5   4   9        0.21        5.15     11.16 o 
  -4   4   9      252.01      261.11     37.09 o 
  -3   4   9      156.76      154.91     14.44 o 
  -2   4   9        0.38        3.66     10.78 o 
  -1   4   9        6.30       20.82     13.73 o 
   0   4   9      169.68      179.34     26.46 o 
   1   4   9      129.71       86.20     21.16 o 
   2   4   9        0.37        7.28     14.48 o 
   3   4   9        0.87       25.11     19.37 o 
  -6   5   9        4.82       15.60     13.62 o 
  -5   5   9      122.30       96.02     20.00 o 
  -4   5   9        1.99       11.83     10.64 o 
  -3   5   9       14.74       13.99     13.43 o 
  -2   5   9      223.21      254.54     29.93 o 
  -1   5   9      220.90      292.27     33.21 o 
   0   5   9        6.02      -11.01     11.79 o 
   1   5   9       46.33       57.88     19.96 o 
  -6   6   9       34.23       13.47     16.72 o 
  -5   6   9       21.72       19.74     13.70 o 
  -4   6   9       12.96       18.29     10.62 o 
  -3   6   9       19.30       25.26     16.49 o 
  -2   6   9        4.49       -1.98     14.40 o 
  -1   6   9       72.46       91.24     24.89 o 
   0   6   9       48.55       93.93     24.74 o 
  -4   7   9        2.13        3.34     10.91 o 
  -3   7   9       24.94        9.29     18.47 o 
   1  -9  10       45.90       67.54     20.19 o 
   2  -9  10       34.91       29.82     15.56 o 
   4  -9  10      100.29      117.73     26.31 o 
  -1  -8  10       13.87        7.69     11.49 o 
   0  -8  10      366.02      225.21     28.92 o 
   1  -8  10        0.17       -9.55     11.05 o 
   2  -8  10       18.86        5.82     11.72 o 
   3  -8  10        1.37        0.37     11.46 o 
   4  -8  10        5.06       -0.52     11.79 o 
   5  -8  10       40.76       41.27     19.70 o 
  -2  -7  10       13.50       25.82     15.15 o 
  -1  -7  10        6.60       -1.87      9.85 o 
   0  -7  10       51.34       23.62     12.31 o 
   1  -7  10      313.70      369.92     31.64 o 
   2  -7  10      199.69      216.12     63.14 o 
   3  -7  10       25.15       29.34      9.37 o 
   4  -7  10       27.20       25.79     14.70 o 
   5  -7  10       52.82       65.08     19.55 o 
   6  -7  10        0.10       11.72     14.48 o 
  -3  -6  10       63.66       35.82     14.03 o 
  -2  -6  10        0.26        5.75     10.30 o 
  -1  -6  10      567.02      552.51     36.35 o 
   0  -6  10      186.10      142.81     21.35 o 
   1  -6  10       24.81       38.48     17.35 o 
   2  -6  10       34.03       31.04      8.84 o 
   3  -6  10      269.19      297.61     19.15 o 
   4  -6  10       16.97       45.56     16.23 o 
   5  -6  10        9.99       23.99     14.74 o 
   6  -6  10      218.77      232.71     33.25 o 
  -4  -5  10        0.21       -6.49     12.09 o 
  -3  -5  10      249.86      241.66     28.02 o 
  -2  -5  10       35.95       23.51     12.17 o 
  -1  -5  10        0.24       -4.59      6.98 o 
   0  -5  10      442.66      438.62     19.15 o 
   1  -5  10        8.99       14.58      6.78 o 
   2  -5  10      111.65       98.94     11.74 o 
   3  -5  10        0.78        6.34      6.37 o 
   4  -5  10      298.44      287.19     29.67 o 
   5  -5  10       10.22       -1.23     10.37 o 
   6  -5  10       26.42       35.86     17.39 o 
  -5  -4  10       54.59       71.31     20.82 o 
  -4  -4  10      557.47      614.23     38.55 o 
  -3  -4  10       18.92       33.73     13.88 o 
  -2  -4  10      247.03      249.54     25.64 o 
  -1  -4  10      199.09      234.48     14.36 o 
   0  -4  10      270.90      277.97     23.58 o 
   1  -4  10        7.31        2.92      5.21 o 
   2  -4  10     1157.42     1224.13     60.12 o 
   3  -4  10       15.61       12.12      5.50 o 
   4  -4  10       14.21       18.92     11.87 o 
   5  -4  10      195.55      108.52     22.43 o 
   6  -4  10       15.15       13.99     15.45 o 
  -5  -3  10       25.42       -1.57     11.87 o 
  -4  -3  10      336.77      324.17     29.70 o 
  -3  -3  10      260.82      247.00     25.34 o 
  -2  -3  10      130.33      112.25     17.84 o 
  -1  -3  10      489.12      492.47     19.18 o 
   0  -3  10       56.45       37.40     11.59 o 
   1  -3  10       73.30       82.60      9.92 o 
   2  -3  10        8.06        6.76     11.25 o 
   3  -3  10      605.39      612.00     22.34 o 
   4  -3  10       27.18       39.07     14.93 o 
   5  -3  10      123.83      133.93     23.85 o 
   6  -3  10       12.06        1.34     12.65 o 
  -6  -2  10      166.17      182.96     28.44 o 
  -5  -2  10      501.41      558.35     24.88 o 
  -4  -2  10       72.61       49.14      9.52 o 
  -3  -2  10       99.53       88.37     16.20 o 
  -2  -2  10      156.90      177.33     19.93 o 
  -1  -2  10     2237.75     2255.44     43.68 o 
   0  -2  10      126.21      117.32     17.37 o 
   1  -2  10      956.78      986.47     27.20 o 
   2  -2  10      254.02      277.72     40.54 o 
   3  -2  10      193.11      169.90     18.94 o 
   4  -2  10       22.84        5.08     10.97 o 
   5  -2  10       45.02       52.21     17.80 o 
   6  -2  10       42.09       40.26     18.58 o 
  -6  -1  10        0.61        3.25     14.48 o 
  -5  -1  10      167.75      155.22     15.15 o 
  -4  -1  10      140.10      142.52     23.68 o 
  -3  -1  10      316.38      317.65     26.23 o 
  -2  -1  10       47.56       30.94     10.34 o 
  -1  -1  10      231.63      186.58     19.03 o 
   0  -1  10      286.16      269.31     15.06 o 
   1  -1  10       30.46       33.52      7.77 o 
   2  -1  10       82.13       62.08     21.79 o 
   3  -1  10      112.85       95.26     12.64 o 
   4  -1  10      440.14      524.67     35.34 o 
   5  -1  10       35.42       22.80     14.14 o 
  -7   0  10       29.82       43.44     21.16 o 
  -6   0  10       44.06       48.33     17.61 o 
  -5   0  10      133.17      142.41     16.79 o 
  -4   0  10      311.25      278.51     17.37 o 
  -3   0  10       14.35       10.57      5.47 o 
  -2   0  10      382.52      407.26     15.95 o 
  -1   0  10      210.59      192.67     18.96 o 
   0   0  10      857.02      831.12     37.02 o 
   1   0  10      413.95      359.55     18.87 o 
   2   0  10      196.67      232.83     16.90 o 
   3   0  10       37.32       27.50      9.38 o 
   4   0  10       35.82       39.23     11.34 o 
  -7   1  10        0.61        1.34     16.01 o 
  -6   1  10       17.55       18.21     14.63 o 
  -5   1  10       37.96       57.00     19.83 o 
  -4   1  10      384.40      442.54     21.74 o 
  -3   1  10       44.73       40.74      8.38 o 
  -2   1  10       70.17       63.13     11.10 o 
  -1   1  10       69.68       56.01     13.25 o 
   0   1  10      248.01      208.75     22.95 o 
   1   1  10        6.53      -10.82     10.26 o 
   2   1  10      199.61      183.99     16.41 o 
   3   1  10      253.71      289.15     20.23 o 
   4   1  10        2.48        4.88      9.20 o 
  -7   2  10       34.34       24.03     16.72 o 
  -6   2  10      324.57      353.58     33.32 o 
  -5   2  10       88.72       60.57     16.49 o 
  -4   2  10      158.23      116.44     12.79 o 
  -3   2  10        8.98       14.20      7.01 o 
  -2   2  10       46.35       45.51     17.17 o 
  -1   2  10      124.00       93.70     18.51 o 
   0   2  10        2.90        0.90     11.16 o 
   1   2  10      219.33      250.21     27.88 o 
   2   2  10       24.53       25.11     13.99 o 
   3   2  10       34.69       41.79     17.24 o 
   4   2  10       10.34       21.35     17.99 o 
  -7   3  10       31.55       49.26     20.00 o 
  -6   3  10        1.48       15.04     14.78 o 
  -5   3  10       11.29        8.02     12.31 o 
  -4   3  10       35.93       34.36     13.94 o 
  -3   3  10      211.06      200.77     27.47 o 
  -2   3  10        7.32       -0.78     10.08 o 
  -1   3  10      132.41      126.73     22.02 o 
   0   3  10        3.81       15.19     12.69 o 
   1   3  10       49.90       70.38     20.60 o 
   2   3  10       27.21       12.87     15.90 o 
   3   3  10       24.93       24.11     18.84 o 
  -6   4  10        0.19       14.37     13.02 o 
  -5   4  10      122.73      111.99     20.93 o 
  -4   4  10        1.81       -6.56      6.29 o 
  -3   4  10      330.36      344.40     20.23 o 
  -2   4  10       28.52       27.84     13.43 o 
  -1   4  10       54.91       51.42     18.25 o 
   0   4  10      143.12       83.44     21.68 o 
   1   4  10       87.80       90.79     23.21 o 
   2   4  10        7.74       24.11     18.81 o 
  -6   5  10        0.81       -6.94     11.68 o 
  -5   5  10        0.47        8.99     12.46 o 
  -4   5  10      103.46       95.52     13.61 o 
  -3   5  10       11.55       -0.22      7.90 o 
  -2   5  10       49.17       52.50     18.43 o 
  -1   5  10       46.32       13.02     14.48 o 
   0   5  10       24.18       -4.93     12.61 o 
   1   5  10        5.06        5.08     17.61 o 
  -5   6  10       30.21       11.16     14.40 o 
  -4   6  10       54.06       38.94     22.60 o 
  -3   6  10        0.20       10.26     15.86 o 
  -2   6  10        4.29       20.11     17.99 o 
  -1   6  10       61.64       59.33     23.29 o 
   2  -9  11       27.66       14.29     14.26 o 
  -1  -8  11       75.84       53.55     19.03 o 
   0  -8  11       59.45       98.93     23.25 o 
   1  -8  11       10.42       10.08     14.89 o 
   2  -8  11       85.28       67.43     19.44 o 
   3  -8  11       54.58       39.71     16.38 o 
   4  -8  11       38.79       75.75     20.71 o 
   5  -8  11       11.99       10.56     14.89 o 
  -2  -7  11      232.24      260.92     32.17 o 
  -1  -7  11        4.20        0.60     11.94 o 
   0  -7  11        0.54        7.02     11.31 o 
   1  -7  11      169.17      187.11     26.01 o 
   2  -7  11      100.48      101.03     13.80 o 
   3  -7  11       82.27       46.01     16.08 o 
   4  -7  11       90.44      130.50     24.03 o 
   5  -7  11       50.48       20.34     15.49 o 
  -3  -6  11        1.31       -7.02     10.78 o 
  -2  -6  11       38.94       24.29     13.02 o 
  -1  -6  11       16.13       10.04     10.22 o 
   0  -6  11      363.38      369.44     31.91 o 
   1  -6  11       51.82       38.79     21.76 o 
   2  -6  11       12.93       10.99      7.75 o 
   3  -6  11        0.59        1.76      6.83 o 
   4  -6  11       57.02       47.06     15.90 o 
   5  -6  11       62.17       57.02     19.52 o 
   6  -6  11        9.61        7.80     15.71 o 
  -4  -5  11       23.47       45.68     17.91 o 
  -3  -5  11      212.79      229.76     28.85 o 
  -2  -5  11        2.19       -7.16      8.14 o 
  -1  -5  11       49.47       35.04     13.40 o 
   0  -5  11      105.97      108.24     12.24 o 
   1  -5  11      417.08      485.14     21.63 o 
   2  -5  11      404.26      407.53     39.69 o 
   3  -5  11      146.39      120.91     13.56 o 
   4  -5  11       89.75      101.65     21.08 o 
   5  -5  11        6.58        4.22     13.10 o 
   6  -5  11        7.11       15.11     14.96 o 
  -5  -4  11      112.74      163.60     28.06 o 
  -4  -4  11       16.62       34.74     16.12 o 
  -3  -4  11      101.10      119.53     21.76 o 
  -2  -4  11        8.78       -5.78      7.54 o 
  -1  -4  11     1093.48     1169.32     57.11 o 
   0  -4  11      104.53       81.30     11.10 o 
   1  -4  11       77.99       81.39     14.50 o 
   2  -4  11        4.64       -1.50      5.18 o 
   3  -4  11      117.82       93.80     12.20 o 
   4  -4  11       16.01       12.39     12.05 o 
   5  -4  11        0.39       -3.28     10.82 o 
   6  -4  11       84.41       83.63     23.29 o 
  -5  -3  11        0.37        4.89     11.83 o 
  -4  -3  11        4.54        4.40     11.34 o 
  -3  -3  11      286.16      347.72     29.41 o 
  -2  -3  11      108.99      112.58     18.55 o 
  -1  -3  11       10.99       11.35      5.97 o 
   0  -3  11      297.46      330.53     17.67 o 
   1  -3  11      285.30      287.55     17.11 o 
   2  -3  11      314.14      305.27     17.61 o 
   3  -3  11       83.56       60.70     10.16 o 
   4  -3  11      115.21      117.81     21.38 o 
   5  -3  11       38.31       33.85     15.30 o 
   6  -3  11       32.83       15.82     16.16 o 
  -5  -2  11       61.77      100.46     21.42 o 
  -4  -2  11      173.16      149.38     21.83 o 
  -3  -2  11      131.53      145.20     20.67 o 
  -2  -2  11     1143.02     1251.90     47.17 o 
  -1  -2  11       67.52       46.38     11.61 o 
   0  -2  11       29.08       34.39      7.91 o 
   1  -2  11        4.52        5.23      5.69 o 
   2  -2  11      774.07      734.06     38.49 o 
   3  -2  11        4.78        4.87      6.37 o 
   4  -2  11        1.88        4.74     10.56 o 
  -6  -1  11       47.91       54.07     18.84 o 
  -5  -1  11        2.27       -4.93     10.41 o 
  -4  -1  11      645.65      699.32     37.32 o 
  -3  -1  11      214.51      211.14     23.40 o 
  -2  -1  11        0.58        0.63      7.02 o 
  -1  -1  11      375.79      427.31     27.20 o 
   0  -1  11       97.28       87.94     11.19 o 
   1  -1  11      280.34      267.33     19.67 o 
   2  -1  11       19.61       11.46      7.34 o 
   3  -1  11      159.69      182.15     16.70 o 
   4  -1  11        7.21       17.69     13.62 o 
   5  -1  11       99.11       91.13     21.83 o 
  -6   0  11       72.16       80.64     21.90 o 
  -5   0  11      498.69      593.56     38.38 o 
  -4   0  11        9.19        0.16      6.16 o 
  -3   0  11      245.59      273.42     24.55 o 
  -2   0  11        9.10       -6.34      6.83 o 
  -1   0  11      821.61      875.00     37.80 o 
   0   0  11       28.11       13.70     10.60 o 
   1   0  11     1011.94     1125.74     33.16 o 
   2   0  11        2.99        0.49      6.40 o 
   3   0  11        3.10       10.31      8.22 o 
   4   0  11       65.92       70.27     18.32 o 
  -6   1  11       15.75       11.64     15.26 o 
  -5   1  11      311.96      362.97     21.25 o 
  -4   1  11      277.39      321.94     18.68 o 
  -3   1  11      141.40      132.83     12.59 o 
  -2   1  11       34.48       29.44     12.20 o 
  -1   1  11       68.73       35.19     13.40 o 
   0   1  11       75.62       83.03     18.02 o 
   1   1  11        0.70       -0.07     12.24 o 
   2   1  11      200.26      198.34     17.86 o 
   3   1  11       89.05       93.29     34.33 o 
   4   1  11       65.73       95.16     25.34 o 
  -6   2  11      175.14      175.76     26.76 o 
  -5   2  11       42.39       23.55     14.96 o 
  -4   2  11       47.50       41.19     18.77 o 
  -3   2  11        5.03       -0.84      5.91 o 
  -2   2  11      653.50      627.79     22.24 o 
  -1   2  11       11.18       25.23     13.77 o 
   0   2  11      174.44      121.58     23.17 o 
   1   2  11       17.70       35.23     14.93 o 
   2   2  11       78.26      104.11     23.10 o 
   3   2  11        8.81       -8.25     13.47 o 
  -6   3  11       12.70       15.75     15.93 o 
  -5   3  11       29.85       33.44     15.93 o 
  -4   3  11      196.61      153.82     14.83 o 
  -3   3  11        0.84       -1.46      5.90 o 
  -2   3  11       38.11       42.14     10.34 o 
  -1   3  11       14.18       11.34     11.53 o 
   0   3  11       23.81       62.80     18.55 o 
   1   3  11       32.24        6.83     13.77 o 
   2   3  11       73.95       62.69     21.23 o 
  -6   4  11       87.19      100.08     23.17 o 
  -5   4  11        0.84        5.56     12.50 o 
  -4   4  11       46.52       34.70      9.82 o 
  -3   4  11      101.28      119.07     16.66 o 
  -2   4  11        2.66       14.33     13.32 o 
  -1   4  11       29.15       39.03     17.28 o 
   0   4  11        4.60       -5.78     12.58 o 
   1   4  11       59.31       59.78     21.68 o 
  -5   5  11       33.59       33.40     15.26 o 
  -4   5  11       16.73       11.74      8.96 o 
  -3   5  11       14.73        9.75     13.36 o 
  -2   5  11        4.85        7.95     14.78 o 
  -1   5  11       41.54       27.58     17.35 o 
   0   5  11        0.63      -19.48     12.99 o 
  -3   6  11       14.64       30.16     12.81 o 
   0  -8  12       97.05       65.94     22.17 o 
   1  -8  12       18.60       19.14     14.70 o 
   2  -8  12       11.75        3.58     11.46 o 
   3  -8  12      138.81      147.03     25.64 o 
   4  -8  12       21.91        5.90     15.49 o 
  -2  -7  12       39.52       64.00     19.70 o 
  -1  -7  12       72.89       99.90     22.02 o 
   0  -7  12       35.05       23.36     14.22 o 
   1  -7  12      228.30      255.21     28.85 o 
   2  -7  12      121.99      128.08     16.04 o 
   3  -7  12        2.37        9.96     12.09 o 
   4  -7  12       28.02       36.01     18.25 o 
   5  -7  12       54.78       60.15     20.90 o 
  -3  -6  12        6.40       29.97     15.52 o 
  -2  -6  12       63.34       18.14     12.80 o 
  -1  -6  12       86.33       42.84     16.42 o 
   0  -6  12       17.24        1.94      9.14 o 
   1  -6  12       20.30       25.79      9.02 o 
   2  -6  12      500.41      648.87     26.89 o 
   3  -6  12       52.98       52.50     15.11 o 
   4  -6  12       16.95        5.15     12.35 o 
   5  -6  12       19.17       21.94     15.60 o 
  -4  -5  12       77.63       77.62     22.54 o 
  -3  -5  12      111.97       85.49     19.11 o 
  -2  -5  12      280.51      282.45     30.45 o 
  -1  -5  12       34.76        8.66      9.96 o 
   0  -5  12       38.14       45.54     10.09 o 
   1  -5  12      279.67      325.54     33.51 o 
   2  -5  12       44.24       52.34     10.75 o 
   3  -5  12       17.76       13.11      7.91 o 
   4  -5  12      179.46      224.50     29.70 o 
   5  -5  12       22.30       13.06     14.85 o 
  -4  -4  12      106.28       92.10     20.75 o 
  -3  -4  12        0.77        0.63      8.99 o 
  -2  -4  12       54.59       70.08     17.13 o 
  -1  -4  12       60.13       58.39     10.22 o 
   0  -4  12      488.93      518.66     22.47 o 
   1  -4  12       85.54       83.09     11.68 o 
   2  -4  12        4.56        0.59      5.96 o 
   3  -4  12        8.64       12.43      7.44 o 
   4  -4  12        8.23       13.21     12.61 o 
   5  -4  12       93.99      106.99     24.14 o 
  -5  -3  12        7.40        3.92     13.70 o 
  -4  -3  12       11.43        9.67     12.09 o 
  -3  -3  12      365.69      333.99     30.15 o 
  -2  -3  12        2.57        0.56      8.73 o 
  -1  -3  12       10.58       -0.59      5.48 o 
   0  -3  12       53.06       59.64     17.71 o 
   1  -3  12      166.31      164.39     14.45 o 
   2  -3  12      195.08      213.47     16.28 o 
   3  -3  12      244.77      222.92     17.41 o 
   4  -3  12       19.12       24.89     14.81 o 
   5  -3  12        2.76       -0.82     13.62 o 
  -5  -2  12      114.48      200.88     28.32 o 
  -4  -2  12       78.54       52.43     15.79 o 
  -3  -2  12       86.42      101.17     19.26 o 
  -2  -2  12      128.26      166.66     21.79 o 
  -1  -2  12     1439.75     1390.83     49.82 o 
   0  -2  12      207.70      195.87     15.41 o 
   1  -2  12      191.99      161.71     19.50 o 
   2  -2  12        0.45       -2.81      5.47 o 
   3  -2  12       34.72       18.64      8.00 o 
   4  -2  12       19.98       33.32     14.48 o 
   5  -2  12        0.29       11.38     12.87 o 
  -5  -1  12        9.24       24.26     13.77 o 
  -4  -1  12      131.43      164.08     23.47 o 
  -3  -1  12       55.72       39.78     13.92 o 
  -2  -1  12       14.86        7.72      9.22 o 
  -1  -1  12        7.14        8.73      8.58 o 
   0  -1  12      666.79      759.45     26.99 o 
   1  -1  12       83.71       72.57     16.06 o 
   2  -1  12       79.62       80.93     12.21 o 
   3  -1  12        2.51        9.63     15.92 o 
   4  -1  12       48.45       47.84     18.02 o 
   5  -1  12        0.51        7.76     14.55 o 
  -5   0  12       21.62       25.79     14.78 o 
  -4   0  12      374.15      403.13     32.13 o 
  -3   0  12       19.52       15.79     10.60 o 
  -2   0  12      515.69      532.21     32.32 o 
  -1   0  12      187.12      172.40     21.38 o 
   0   0  12       32.83       46.61     14.26 o 
   1   0  12       16.03       10.21      7.60 o 
   2   0  12      166.07      144.72     42.71 o 
   3   0  12        0.72        4.12      8.28 o 
   4   0  12        4.41       24.78     14.85 o 
  -5   1  12       20.10       16.49     13.51 o 
  -4   1  12      391.98      449.89     30.49 o 
  -3   1  12       60.27       65.16     16.94 o 
  -2   1  12        0.36       -3.84      8.73 o 
  -1   1  12      247.32      284.47     27.80 o 
   0   1  12        0.38       10.41     13.21 o 
   1   1  12      121.68       63.63     18.10 o 
   2   1  12       14.41       28.47     15.75 o 
   3   1  12       73.08       68.36     14.23 o 
  -6   2  12       86.98      104.11     23.92 o 
  -5   2  12      247.38      306.04     30.67 o 
  -4   2  12       63.25       51.79     11.26 o 
  -3   2  12      279.18      292.23     26.57 o 
  -2   2  12       26.31       34.70     13.73 o 
  -1   2  12      243.27      246.44     27.73 o 
   0   2  12       11.40        1.53     13.92 o 
   1   2  12      198.39      171.58     27.43 o 
   2   2  12       12.04       16.31     15.49 o 
   3   2  12       15.10       16.34     17.73 o 
  -6   3  12       10.95        6.31     16.16 o 
  -5   3  12      162.50      153.30     24.59 o 
  -4   3  12      163.30      194.71     16.67 o 
  -3   3  12       39.16       62.03     11.66 o 
  -2   3  12       11.10        1.42     11.46 o 
  -1   3  12       11.88       17.09     12.87 o 
   0   3  12       68.83       42.17     18.66 o 
   1   3  12        4.93        8.55     16.20 o 
   2   3  12       31.03       57.77     22.58 o 
  -5   4  12        3.07       -5.15     13.43 o 
  -4   4  12       66.44       53.07     11.98 o 
  -3   4  12       35.60       52.45     11.48 o 
  -2   4  12      167.18      170.43     27.69 o 
  -1   4  12       11.58        5.41     14.96 o 
   0   4  12       73.12       60.79     22.05 o 
   1   4  12        4.52      -17.09     14.03 o 
  -4   5  12       11.58        8.51     10.20 o 
  -3   5  12       19.91        9.49     10.64 o 
  -2   5  12       21.14       30.56     19.63 o 
  -1   5  12       46.36       56.91     21.53 o 
   0  -8  13      172.59      182.96     30.30 o 
   1  -8  13        8.13        6.12     11.68 o 
   2  -8  13       64.92       54.67     20.11 o 
   3  -8  13       15.45       18.99     16.49 o 
  -1  -7  13        7.58        2.80     13.51 o 
   0  -7  13        1.96       15.08     12.43 o 
   1  -7  13      310.94      278.12     31.20 o 
   2  -7  13      115.13       72.24     13.53 o 
   3  -7  13        7.78       12.24     13.55 o 
   4  -7  13       11.38        2.39     14.03 o 
  -2  -6  13        0.35       -5.71      9.22 o 
  -1  -6  13      307.48      333.35     33.51 o 
   0  -6  13       14.66       10.52     11.75 o 
   1  -6  13       98.17      133.18     23.49 o 
   2  -6  13        2.17       -2.13      8.01 o 
   3  -6  13      167.69      155.49     17.15 o 
   4  -6  13        1.64        9.07     13.40 o 
   5  -6  13       66.51       85.34     24.33 o 
  -3  -5  13      132.34      139.90     25.49 o 
  -2  -5  13        0.21       -8.58      8.62 o 
  -1  -5  13      137.58      177.14     25.38 o 
   0  -5  13      280.51      283.31     19.49 o 
   1  -5  13      266.35      278.45     19.55 o 
   2  -5  13       50.37       55.13     18.23 o 
   3  -5  13        0.19        0.11      7.18 o 
   4  -5  13      153.33      156.62     26.76 o 
   5  -5  13        7.44       20.52     15.71 o 
  -4  -4  13       63.08       78.44     23.06 o 
  -3  -4  13        7.16        4.25     12.31 o 
  -2  -4  13      234.24      214.61     26.91 o 
  -1  -4  13       87.19       98.00     21.57 o 
   0  -4  13       10.21        7.57      6.74 o 
   1  -4  13        0.17       -2.53      5.84 o 
   2  -4  13      574.75      593.37     25.56 o 
   3  -4  13       83.42       99.74     17.07 o 
   4  -4  13       60.61       40.12     16.57 o 
   5  -4  13       11.55       13.47     15.93 o 
  -5  -3  13       18.69       59.56     21.08 o 
  -4  -3  13       43.02       25.94     14.48 o 
  -3  -3  13      124.99      161.95     24.37 o 
  -2  -3  13      663.59      664.31     38.96 o 
  -1  -3  13        1.54        2.16      9.03 o 
   0  -3  13       15.50        2.14      6.32 o 
   1  -3  13      183.67      205.98     19.87 o 
   2  -3  13       59.75       81.22     12.27 o 
   3  -3  13        0.68        0.94      7.35 o 
   4  -3  13       35.81       36.31     15.52 o 
   5  -3  13       16.14       16.23     17.35 o 
  -5  -2  13        4.98        5.41     14.67 o 
  -4  -2  13       11.81       54.71     16.72 o 
  -3  -2  13        8.30       -0.52     10.34 o 
  -2  -2  13      170.83      168.82     23.25 o 
  -1  -2  13       56.14       50.45     14.37 o 
   0  -2  13      182.06      182.31     22.74 o 
   1  -2  13      144.92      141.52     14.92 o 
   2  -2  13        0.34       -3.68      6.36 o 
   3  -2  13        7.21        5.00      8.10 o 
   4  -2  13        2.19       25.56     15.30 o 
   5  -2  13       69.90      113.03     25.75 o 
  -5  -1  13       57.68       95.53     20.75 o 
  -4  -1  13       85.98       88.78     19.78 o 
  -3  -1  13      185.28      257.19     28.32 o 
  -2  -1  13      226.81      190.61     23.25 o 
  -1  -1  13        6.38        9.37      9.44 o 
   0  -1  13      435.25      505.12     33.36 o 
   1  -1  13       92.58       90.10     12.86 o 
   2  -1  13      308.36      278.89     20.11 o 
   3  -1  13       45.27       59.70     13.14 o 
   4  -1  13       44.10       34.70     16.34 o 
  -5   0  13      120.06      138.37     23.40 o 
  -4   0  13        0.31        6.38     11.38 o 
  -3   0  13       96.70       75.45     16.46 o 
  -2   0  13       14.94       27.88     11.08 o 
  -1   0  13      484.65      515.23     33.06 o 
   0   0  13       24.20       10.75     11.34 o 
   1   0  13       38.02       24.14      9.06 o 
   2   0  13        0.70        8.28      8.37 o 
   3   0  13        3.79        0.79      8.77 o 
   4   0  13        8.59        7.54     15.86 o 
  -5   1  13        9.49       -1.49     11.72 o 
  -4   1  13       49.34       63.48     16.53 o 
  -3   1  13        0.23       -9.22      8.43 o 
  -2   1  13        7.68        9.48     10.08 o 
  -1   1  13       37.54       42.80     14.78 o 
   0   1  13       85.55       20.49     12.65 o 
   1   1  13       80.51       38.32     17.43 o 
   2   1  13      118.52      136.17     25.41 o 
   3   1  13       11.62       15.26     17.61 o 
  -4   2  13      124.79      125.50     21.72 o 
  -3   2  13        6.27        9.22     11.38 o 
  -2   2  13      376.02      514.41     35.41 o 
  -1   2  13      127.29       96.99     21.46 o 
   0   2  13       14.49       15.37     14.29 o 
   1   2  13        6.52        5.00     13.99 o 
   2   2  13       75.56       86.05     24.70 o 
  -4   3  13      159.89      169.05     23.66 o 
  -3   3  13       30.14       36.50     15.79 o 
  -2   3  13        0.61        3.25     12.35 o 
  -1   3  13       75.21       53.40     18.40 o 
   0   3  13        3.02        2.46     13.88 o 
   1   3  13       46.89       80.12     23.85 o 
  -4   4  13        2.15        7.84     11.94 o 
  -3   4  13      154.84      175.61     26.83 o 
  -2   4  13        0.33        9.52     15.86 o 
  -1   4  13       22.89       13.96     17.46 o 
   0   4  13        0.37        9.70     18.77 o 
  -1  -7  14        1.85       -1.01     11.90 o 
   0  -7  14       15.30       25.34     15.79 o 
   1  -7  14       25.79       54.33     19.03 o 
   2  -7  14      115.75      127.27     48.61 o 
   3  -7  14       40.41       21.98     15.52 o 
   4  -7  14       32.46       31.46     18.58 o 
  -2  -6  14       25.06       38.03     16.68 o 
  -1  -6  14        9.21       -7.80     10.49 o 
   0  -6  14      172.97      147.21     24.07 o 
   1  -6  14       20.44       18.31      9.61 o 
   2  -6  14      251.23      300.23     22.12 o 
   3  -6  14       24.46       24.18     15.30 o 
   4  -6  14        0.21       -4.63     13.25 o 
  -3  -5  14        1.88       -6.68     11.94 o 
  -2  -5  14       67.30       89.37     22.43 o 
  -1  -5  14        1.13        5.93     11.90 o 
   0  -5  14       30.76       19.34      8.77 o 
   1  -5  14      292.26      305.93     20.95 o 
   2  -5  14       12.89       11.30      8.43 o 
   3  -5  14       65.35       49.45     12.54 o 
   4  -5  14        0.66       10.71     13.10 o 
  -4  -4  14       21.08       23.36     14.89 o 
  -3  -4  14       70.69       60.71     19.96 o 
  -2  -4  14        3.02        3.92     10.93 o 
  -1  -4  14      450.79      441.27     35.90 o 
   0  -4  14        6.72        7.09      7.70 o 
   1  -4  14      147.86      170.05     16.79 o 
   2  -4  14       14.36        6.95     11.94 o 
   3  -4  14      126.13      144.22     16.53 o 
   4  -4  14        0.65        5.49     13.17 o 
  -4  -3  14       78.76       86.02     21.61 o 
  -3  -3  14      255.22      277.60     30.75 o 
  -2  -3  14       38.78       30.34     13.28 o 
  -1  -3  14      168.52      192.52     25.94 o 
   0  -3  14      208.52      219.18     41.66 o 
   1  -3  14      132.84      118.73     14.44 o 
   2  -3  14       94.92       81.74     13.18 o 
   3  -3  14        0.19        1.30      8.55 o 
   4  -3  14       79.50       74.41     20.86 o 
  -5  -2  14       40.52       38.25     17.54 o 
  -4  -2  14       41.25       87.13     21.05 o 
  -3  -2  14        1.01       -3.81      9.48 o 
  -2  -2  14      399.82      476.09     33.92 o 
  -1  -2  14       30.58       22.24     11.98 o 
   0  -2  14       17.98        8.19      8.02 o 
   1  -2  14        2.86        4.01     11.77 o 
   2  -2  14      333.30      392.21     23.62 o 
   3  -2  14       28.39       20.20     10.19 o 
   4  -2  14       52.71       42.17     18.06 o 
  -5  -1  14        8.97        8.14     13.51 o 
  -4  -1  14      170.04      136.13     23.29 o 
  -3  -1  14       21.81       20.19     13.40 o 
  -2  -1  14      197.80      227.26     26.42 o 
  -1  -1  14       42.10       41.50     14.40 o 
   0  -1  14      206.86      164.94     24.18 o 
   1  -1  14       95.98      119.02     15.61 o 
   2  -1  14       13.34       15.95      8.66 o 
   3  -1  14        1.88        4.97      9.38 o 
   4  -1  14       39.38       32.06     16.98 o 
  -5   0  14       40.51       88.78     21.87 o 
  -4   0  14       41.63       41.31     16.72 o 
  -3   0  14       29.18       36.50     13.99 o 
  -2   0  14       11.61       11.64     11.16 o 
  -1   0  14        2.01        5.78      9.93 o 
   0   0  14      107.57      106.76     20.60 o 
   1   0  14      212.35      207.44     27.47 o 
   2   0  14        4.05        0.08      8.77 o 
   3   0  14        0.65       -2.10      9.96 o 
  -5   1  14       26.51       23.02     15.41 o 
  -4   1  14       11.06        9.33     12.24 o 
  -3   1  14      157.44      132.59     22.61 o 
  -2   1  14       11.45       22.69     12.69 o 
  -1   1  14       12.51       13.99     10.82 o 
   0   1  14       50.71       32.58     15.37 o 
   1   1  14        2.70       11.27     13.47 o 
   2   1  14       15.39       -7.16     13.17 o 
  -4   2  14        0.13        0.45     12.13 o 
  -3   2  14       55.98       28.17     13.47 o 
  -2   2  14       13.85       38.62     15.64 o 
   0   2  14        3.84        5.11     13.96 o 
   1   2  14        5.18       14.81     16.23 o 
  -4   3  14       65.68       59.04     17.91 o 
  -3   3  14        0.10       -4.89     11.61 o 
  -2   3  14        0.77       25.79     12.73 o 
  -1   3  14       25.04       19.89     15.60 o 
   0   3  14       22.60       23.85     18.51 o 
   0  -7  15       23.12        7.61     14.96 o 
   1  -7  15      217.48      245.36     31.76 o 
   2  -7  15       10.34       21.06     10.96 o 
  -1  -6  15       61.94       61.65     18.17 o 
   0  -6  15       39.63       32.35     15.23 o 
   1  -6  15       14.54       19.89     10.31 o 
   2  -6  15        0.42        1.40      8.64 o 
   3  -6  15      100.69       77.77     22.99 o 
  -2  -5  15       25.01       22.02     14.18 o 
  -1  -5  15        7.00       15.41     13.10 o 
   0  -5  15       81.34      107.49     15.12 o 
   1  -5  15        0.49        8.05      8.31 o 
   2  -5  15       57.11       79.01     14.64 o 
   3  -5  15       10.31        8.96     14.63 o 
   4  -5  15      108.00      108.67     25.67 o 
  -3  -4  15        8.39       16.83     13.32 o 
  -2  -4  15       69.31       76.76     21.16 o 
  -1  -4  15        7.77        2.65     12.46 o 
   0  -4  15       96.30       81.51     15.58 o 
   1  -4  15       18.53       18.51      9.51 o 
   2  -4  15      330.13      375.28     32.15 o 
   3  -4  15       12.78       14.02      9.89 o 
   4  -4  15        5.84       -0.19     13.73 o 
  -4  -3  15        0.32       -5.93     12.61 o 
  -3  -3  15       23.17       19.67     14.07 o 
  -2  -3  15      192.53      231.48     29.82 o 
  -1  -3  15        1.97       -5.15     10.75 o 
   0  -3  15        3.36       -1.33      6.74 o 
   1  -3  15      215.92      222.47     19.21 o 
   2  -3  15       11.24       14.72      9.00 o 
   3  -3  15       69.78       63.55     14.24 o 
   4  -3  15        0.83       -5.37     13.02 o 
  -4  -2  15        0.99        2.72     12.05 o 
  -3  -2  15       28.59       11.12     11.79 o 
  -2  -2  15        0.73       -1.83     10.56 o 
  -1  -2  15      486.15      488.18     34.78 o 
   0  -2  15        0.20        1.57      7.28 o 
   1  -2  15      148.78      143.19     16.95 o 
   2  -2  15        0.13       -4.81      9.07 o 
   3  -2  15       23.66       21.24     10.57 o 
  -4  -1  15        4.32       -5.97     11.42 o 
  -3  -1  15      110.72      125.12     23.73 o 
  -2  -1  15        4.58       -6.08      8.58 o 
  -1  -1  15      145.22      141.28     23.73 o 
   0  -1  15      392.83      522.17     37.24 o 
   1  -1  15       29.00       48.20     12.39 o 
   2  -1  15        9.00       12.66      9.02 o 
   3  -1  15        0.08        6.62     11.64 o 
  -4   0  15       51.39       50.27     17.76 o 
  -3   0  15        0.29       -1.19     11.68 o 
  -2   0  15      240.88      259.76     29.55 o 
  -1   0  15        0.20        7.09     10.60 o 
   0   0  15       21.91       17.13     13.32 o 
   1   0  15       24.37       33.44     15.93 o 
   2   0  15      152.44      156.77     26.79 o 
  -4   1  15       72.53      102.40     22.32 o 
  -3   1  15       53.04       43.10     16.31 o 
  -2   1  15      208.61      203.79     27.13 o 
  -1   1  15       19.45       50.83     17.17 o 
   0   1  15        5.59       18.51     14.48 o 
   1   1  15       38.65       43.18     19.67 o 
  -4   2  15        7.27       21.61     15.71 o 
  -3   2  15       35.17        8.58     12.65 o 
  -2   2  15        1.09        7.76     12.76 o 
  -1   2  15        0.53       -6.64     11.87 o 
   0   2  15       49.85       28.77     17.13 o 
  -3   3  15       72.16       79.86     21.01 o 
  -2   3  15        9.34       20.93     15.97 o 
   0  -6  16       38.41       28.70     15.97 o 
   1  -6  16       13.01       13.06      9.96 o 
   2  -6  16        1.86       -2.53      8.83 o 
  -2  -5  16       21.47       32.43     15.52 o 
  -1  -5  16       39.53       74.19     22.05 o 
   0  -5  16       32.58       32.41     11.73 o 
   1  -5  16      182.10      235.34     21.32 o 
   2  -5  16        0.76        0.96      9.18 o 
   3  -5  16       90.67       80.83     23.36 o 
  -2  -4  16       21.07       14.55     13.96 o 
  -1  -4  16       55.86       66.46     20.15 o 
   0  -4  16       16.10       27.97     11.08 o 
   1  -4  16       13.66       11.70      8.85 o 
   2  -4  16       21.64       20.45     10.55 o 
   3  -4  16       30.57       27.10     11.65 o 
  -3  -3  16      108.08      102.73     24.44 o 
  -2  -3  16       97.02       91.76     22.20 o 
  -1  -3  16        3.69       -1.34     11.72 o 
   0  -3  16       47.28       61.13     21.01 o 
   1  -3  16        1.56        6.84      7.51 o 
   2  -3  16       70.74       89.52     14.95 o 
   3  -3  16        9.19       12.85     10.71 o 
  -3  -2  16       82.03       96.05     22.65 o 
  -2  -2  16       56.15       47.80     17.69 o 
  -1  -2  16       59.50       62.17     18.92 o 
   0  -2  16      110.68      120.35     23.47 o 
   1  -2  16       18.85       15.22      9.84 o 
   2  -2  16       79.53       95.37     16.41 o 
  -4  -1  16       36.04       36.16     17.43 o 
  -3  -1  16        4.13        7.72     13.62 o 
  -2  -1  16       11.92        9.11     11.38 o 
  -1  -1  16        4.28       -3.69     12.87 o 
   0  -1  16        4.90       -3.92     13.55 o 
   1  -1  16      100.29       80.75     22.88 o 
   2  -1  16        2.53       -1.85      9.01 o 
  -4   0  16        4.38       -7.50     12.76 o 
  -3   0  16       29.50       28.32     14.93 o 
  -2   0  16        5.71       14.52     13.84 o 
  -1   0  16      181.16      182.26     27.54 o 
   0   0  16        2.20        0.00     12.28 o 
   1   0  16      113.70      120.31     25.56 o 
  -3   1  16      107.30      115.12     24.03 o 
  -2   1  16        1.90        2.87     12.73 o 
  -1   1  16        9.90       25.38     14.63 o 
   0   1  16       76.80      114.23     25.90 o 
  -2   2  16      112.52      110.61     22.91 o 
   0  -5  17       38.95       29.82     12.55 o 
   1  -5  17       14.18       12.40     10.72 o 
  -1  -4  17        0.16       -5.19     13.06 o 
   0  -4  17        1.88        1.84      9.70 o 
   1  -4  17       27.45       17.44     10.36 o 
   2  -4  17        4.96       12.09     10.59 o 
  -2  -3  17       14.53       11.79     15.34 o 
  -1  -3  17       19.27        8.21     15.52 o 
   0  -3  17       40.45       29.70     17.24 o 
   1  -3  17      159.42      201.58     20.75 o 
   2  -3  17        1.32        0.70      9.20 o 
  -2  -2  17        9.58       -6.01     11.61 o 
  -1  -2  17      116.49      109.11     25.11 o 
   0  -2  17       35.49       47.58     18.36 o 
   1  -2  17        2.14       -0.34     10.75 o 
  -3  -1  17       17.85       34.67     18.92 o 
  -2  -1  17        8.78       22.69     13.84 o 
  -1  -1  17        0.75       -2.69     11.53 o 
   0  -1  17      112.80      128.00     26.91 o 
   1  -1  17        0.88        7.46     15.30 o 
  -2   0  17       59.55       69.26     19.59 o 
  -1   0  17        7.10        6.79     13.77 o 
   0   0  17        9.46       -0.15     13.58 o 
                                                 
